# Supplementary material for: The assessment of epigenetic diversity, differentiation, and structure in the ‘Fuji’ mutation line implicates roles of epigenetic modification in the occurrence of different mutant groups as well as spontaneous mutants
Source: PLoS One. 2020 Jun 25;15(6):e0235073. doi: 10.1371/journal.pone.0235073 (PMC7316255; doi:10.1371/journal.pone.0235073)
Supplement: S5 Table — (XLSX) [file pone.0235073.s007.xlsx]

## Sheet: Sheet1
Pop	Variety Code	A1	A2	A3	A4	B1	B2	B3	B4	C1	C2	C3	C4	D1	D2	D3
Color	M2	5.281	81.601	10.149	2.97	46.352	26.609	4.292	22.747	5.808	32.323	44.697	17.172	67.29	11.215	21.495
Color	M3	8.251	80.941	6.353	4.455	43.777	31.33	7.725	17.167	2.778	9.343	63.131	24.747	25.108	18.615	56.277
Color	M4	7.096	83.333	6.188	3.383	44.635	34.764	1.717	18.884	1.263	5.808	72.222	20.707	29.565	21.304	49.13
Color	M5	10.066	81.271	6.518	2.145	45.064	29.185	4.721	21.03	1.515	13.131	63.889	21.465	23.81	9.841	66.349
Color	M6	5.363	81.188	6.436	7.013	32.189	31.76	5.15	30.901	4.293	23.485	47.98	24.242	30.314	40.767	28.92
Color	M7	7.261	80.528	7.756	4.455	27.468	28.755	12.876	30.901	3.03	20.96	52.02	23.99	16.484	38.462	45.055
Color	M8	8.746	78.3	8.333	4.62	27.897	25.322	12.876	33.906	3.283	24.747	54.545	17.424	18.154	35.692	46.154
Color	M9	8.168	78.713	5.693	7.426	31.76	30.901	10.73	26.609	5.808	29.04	42.424	22.727	47.653	28.638	23.709
Color	M10	7.673	78.96	7.261	6.106	30.472	36.052	6.009	27.468	3.788	21.465	51.768	22.98	25.954	40.076	33.969
Color	M11	5.941	80.776	7.591	5.693	29.614	33.047	8.584	28.755	2.778	18.687	54.545	23.99	16.794	41.221	41.985
Color	M12	6.683	74.835	8.086	10.396	22.747	35.622	13.305	28.326	3.535	29.798	39.899	26.768	16.076	44.142	39.782
Color	M13	10.231	78.383	6.436	4.95	30.472	38.197	6.438	24.893	6.818	25.505	46.212	21.465	36.579	40.526	22.895
Color	M14	9.406	77.723	6.848	6.023	25.322	37.768	7.296	29.614	5.808	21.97	48.485	23.737	26.667	49.855	23.478
Color	M15	8.498	77.31	8.003	6.188	28.326	33.906	9.871	27.897	4.293	23.232	50.253	22.222	19.149	40.426	40.426
Color	M16	6.931	79.95	6.848	6.271	26.609	36.052	6.438	30.901	3.535	25.253	48.485	22.727	25.879	43.131	30.99
Color	M17	7.673	77.145	6.353	8.828	30.043	29.614	5.15	35.193	5.303	25.505	46.717	22.475	23.478	45.797	30.725
Color	M18	5.858	81.436	7.178	5.528	30.472	30.901	9.442	29.185	2.525	22.222	52.273	22.98	30.078	32.813	37.109
Color	M19	8.828	77.475	5.693	8.003	24.464	38.197	4.721	32.618	4.798	25.253	44.949	25	31.351	42.973	25.676
Color	M20	8.911	75.908	7.673	7.508	27.897	33.047	3.863	35.193	7.828	24.242	42.172	25.758	31.373	48.459	20.168
Color	M21	9.406	76.32	6.518	7.756	27.897	33.047	5.579	33.476	6.818	27.273	42.677	23.232	24.941	40.618	34.442
Color	M22	7.673	78.3	7.178	6.848	26.609	32.618	9.871	30.901	4.04	24.495	48.232	23.232	25.749	44.91	29.341
Color	M23	8.086	75.578	10.066	6.271	28.326	35.193	6.009	30.472	7.323	28.03	40.404	24.242	38.318	43.925	17.757
Color	M24	6.931	77.723	7.756	7.591	26.18	36.481	4.721	32.618	6.818	24.747	45.202	23.232	17.614	55.966	26.42
Color	M25	8.498	76.073	7.508	7.921	28.326	30.472	9.013	32.189	5.556	20.455	47.98	26.01	14.243	37.685	48.071
Color	M26	7.013	78.96	7.508	6.518	26.609	31.76	6.438	35.193	4.293	23.737	46.97	25	25.517	44.483	30
Color	M27	7.013	78.465	6.766	7.756	24.464	37.339	12.876	25.322	5.051	24.495	46.465	23.99	14.4	44.533	41.067
Color	M28	8.251	76.238	5.611	9.901	28.755	38.197	2.146	30.901	4.293	26.263	41.667	27.778	14.783	57.971	27.246
Color	M29	6.931	76.65	9.158	7.261	29.185	36.052	5.579	29.185	5.556	26.263	45.202	22.98	36.533	46.44	17.028
Color	M30	8.828	75.825	7.921	7.426	33.047	36.481	6.438	24.034	7.323	27.273	43.434	21.97	31.659	34.498	33.843
Color	M31	9.736	75.165	8.003	7.096	29.185	32.189	12.446	26.18	5.556	22.98	48.485	22.98	25.469	41.823	32.708
Color	M32	7.508	76.485	8.746	7.261	25.751	36.481	5.579	32.189	4.293	22.222	49.495	23.99	18.487	41.737	39.776
Color	M33	5.528	79.373	9.488	5.611	27.897	35.622	9.013	27.468	3.788	23.737	51.768	20.707	24	42.769	33.231
Color	M34	7.426	74.505	10.974	7.096	24.464	34.335	7.296	33.906	5.808	26.01	45.707	22.475	32	41.867	26.133
Color	M35	10.066	75.66	8.168	6.106	26.18	38.197	6.009	29.614	5.051	28.283	47.475	19.192	19.388	46.429	34.184
Color	M36	8.828	79.043	6.023	6.106	25.751	33.906	10.3	30.043	3.535	20.96	51.515	23.99	17.891	36.102	46.006
Color	M37	7.426	78.383	7.921	6.271	27.468	32.189	12.446	27.897	4.293	22.222	51.263	22.222	16.181	49.838	33.981
Color	M38	8.581	76.568	7.921	6.931	24.893	39.485	10.73	24.893	6.818	29.545	41.919	21.717	18.571	50.204	31.224
Color	M39	7.591	76.733	8.746	6.931	26.18	35.193	9.013	29.614	3.283	26.768	45.202	24.747	18.95	52.478	28.571
Color	M40	8.168	76.815	8.828	6.188	27.897	39.914	8.155	24.034	4.293	22.98	50.758	21.97	14.615	40.256	45.128
Color	M41	7.096	76.403	9.818	6.683	27.468	41.202	6.867	24.464	7.071	27.525	39.899	25.505	32.587	44.527	22.886
Color	M42	7.508	76.485	9.241	6.766	24.464	37.339	6.009	32.189	4.04	26.01	46.465	23.485	21.594	39.332	39.075
Color	M43	6.848	78.053	9.158	5.941	31.33	36.481	8.155	24.034	3.788	22.98	47.475	25.758	21.131	40.774	38.095
Color	M44	7.178	76.65	10.314	5.858	26.609	35.622	12.446	25.322	5.556	27.273	44.444	22.727	22	46	32
Color	M45	8.663	76.733	9.406	5.198	27.897	33.476	12.876	25.751	5.051	23.485	50.505	20.96	17.764	29.142	53.094
Color	M46	9.076	77.64	7.838	5.446	27.039	33.047	14.163	25.751	2.525	26.515	47.475	23.485	12.225	38.631	49.144
Color	M47	7.096	78.053	8.828	6.023	24.034	36.91	12.017	27.039	4.04	22.98	52.778	20.202	13.043	44.928	42.029
Color	M48	7.426	78.383	9.076	5.116	28.755	33.047	11.588	26.609	5.556	22.222	49.242	22.98	18.182	36.08	45.739
Color	M49	9.488	75.083	8.333	7.096	24.893	30.901	14.163	30.043	10.101	22.222	43.182	24.495	25.503	47.427	27.069
Color	M50	7.591	74.752	6.601	11.056	24.893	27.039	6.009	42.06	5.303	30.808	38.384	25.505	22.546	52.785	24.668
Color	M51	8.416	72.03	8.911	10.644	29.185	20.601	3.863	46.352	7.071	22.98	50.505	19.444	26.23	40.437	33.333
Color	M52	6.188	74.092	9.901	9.818	28.326	29.185	5.15	37.339	2.525	23.232	49.242	25	11.957	54.62	33.424
Early-matured	M53	8.581	79.043	6.271	6.106	35.622	31.33	9.013	24.034	2.273	11.869	57.828	28.03	17.098	32.642	50.259
Early-matured	M54	7.921	79.455	7.508	5.116	41.631	25.751	7.725	24.893	3.03	9.343	63.131	24.495	28.077	21.538	50.385
Early-matured	M55	8.086	82.508	6.106	3.3	41.202	35.193	3.004	20.601	4.293	13.384	59.848	22.475	26.578	22.591	50.831
Early-matured	M56	7.591	82.096	5.198	5.116	43.348	28.326	5.579	22.747	3.283	12.374	57.576	26.768	17.769	38.017	44.215
Early-matured	M57	7.756	76.568	5.611	10.066	32.618	31.33	2.575	33.476	2.525	24.495	42.424	30.556	35.563	43.662	20.775
Early-matured	M58	8.581	81.601	6.518	3.3	40.773	30.901	7.725	20.601	1.01	13.889	61.616	23.485	11.985	31.835	56.18
Early-matured	M59	6.766	77.393	8.911	6.931	39.056	31.33	3.863	25.751	4.293	18.182	51.01	26.515	33.591	33.205	33.205
Early-matured	M60	9.323	80.611	5.033	5.033	39.914	28.326	3.863	27.897	3.03	9.343	61.111	26.515	28.155	33.495	38.35
Early-matured	M61	6.188	83.416	5.281	5.116	38.197	32.618	3.004	26.18	2.778	11.364	60.354	25.505	19.13	38.261	42.609
Early-matured	M62	4.043	84.983	7.426	3.548	44.206	29.614	3.863	22.318	1.263	12.626	66.919	19.192	25.571	35.16	39.269
Early-matured	M63	7.508	84.158	5.281	3.053	43.777	33.047	5.579	17.597	5.051	15.404	57.828	21.717	34.959	29.675	35.366
Early-matured	M64	7.261	83.168	6.106	3.465	39.056	33.476	4.292	23.176	3.283	11.364	63.131	22.222	27.313	38.767	33.921
Early-matured	M65	9.158	81.271	5.033	4.538	37.339	34.335	6.438	21.888	2.525	10.354	63.889	23.232	13.699	26.941	59.361
Early-matured	M66	5.611	86.634	4.455	3.3	45.923	35.193	3.863	15.021	2.525	8.081	67.172	22.222	29.379	27.684	42.938
Early-matured	M67	7.838	84.076	5.446	2.64	47.21	32.618	4.292	15.88	3.03	13.636	56.061	27.273	33.772	29.825	36.404
Early-matured	M68	7.591	78.795	6.436	7.178	31.33	32.618	6.009	30.043	3.283	17.172	53.788	25.758	21.29	32.581	46.129
Early-matured	M69	7.508	79.62	9.818	3.053	36.91	28.326	9.871	24.893	4.798	16.919	53.03	25.253	33.058	25.62	41.322
Early-matured	M70	5.528	85.561	6.023	2.888	42.06	31.33	4.721	21.888	2.778	13.131	65.404	18.687	19.433	28.34	52.227
Early-matured	M71	4.62	81.683	7.426	6.271	26.609	50.215	3.433	19.742	4.293	29.04	41.667	25	28.375	54.005	17.62
Early-matured	M72	7.013	83.003	6.436	3.548	45.064	30.901	4.721	19.313	4.04	7.071	65.152	23.737	28.571	24.554	46.875
Early-matured	M73	7.838	81.931	6.518	3.713	37.768	31.76	6.867	23.605	1.515	13.384	63.636	21.465	12.539	19.122	68.339
Early-matured	M74	6.106	80.941	8.003	4.95	42.489	33.906	7.296	16.309	5.303	19.444	59.848	15.404	37.443	29.224	33.333
Early-matured	M75	8.993	72.442	7.343	11.221	28.326	30.472	5.15	36.052	5.051	26.01	39.646	29.293	24.862	41.16	33.978
Spur	M76	14.356	77.228	4.62	3.795	39.485	30.043	9.871	20.601	2.525	14.899	56.566	26.01	11.338	18.141	70.522
Spur	M77	5.033	86.881	4.455	3.63	41.631	33.906	3.433	21.03	2.273	12.626	60.606	24.495	29.341	31.737	38.922
Spur	M78	4.455	87.129	6.601	1.815	42.918	30.901	2.146	24.034	1.01	10.859	70.707	17.424	39.683	18.254	42.063
Spur	M79	6.106	86.799	4.373	2.723	42.489	35.622	3.863	18.026	2.778	8.586	64.141	24.495	18.31	23.474	58.216
Spur	M80	7.261	84.736	5.446	2.558	38.627	30.472	4.721	26.18	3.535	14.141	60.354	21.97	25.263	35.789	38.947
Spur	M81	7.178	83.828	5.446	3.548	47.21	28.755	4.292	19.742	3.283	14.394	59.343	22.98	22.917	31.25	45.833
Spur	M82	9.736	80.858	6.436	2.97	39.056	31.76	6.438	22.747	2.525	9.848	66.162	21.465	14.414	17.117	68.468
Spur	M83	6.931	83.086	7.096	2.888	40.343	35.193	6.438	18.026	1.768	14.646	58.586	25	42.751	13.011	44.238
Spur	M84	8.333	82.343	5.116	4.208	40.773	33.906	4.721	20.601	2.273	13.636	54.545	29.545	22.368	29.386	48.246
Spur	M85	6.848	82.673	5.446	5.033	33.047	32.618	7.725	26.609	3.283	14.899	58.333	23.485	33.333	30.62	36.047
Spur	M86	5.363	85.479	6.436	2.723	36.91	32.189	6.009	24.893	1.515	14.646	62.374	21.465	22.374	21.918	55.708
Spur	M87	6.188	83.168	5.116	5.528	34.335	38.197	5.15	22.318	4.545	17.929	54.545	22.98	26.452	23.548	50
Spur	M88	8.086	79.785	6.188	5.941	36.481	32.189	5.579	25.751	3.03	13.131	55.556	28.283	23.457	34.156	42.387
Spur	M89	7.756	81.106	6.023	5.116	31.76	31.76	6.438	30.043	3.03	13.131	56.313	27.525	16.529	30.165	53.306
Spur	M90	6.766	82.096	7.591	3.548	34.335	27.039	8.584	30.043	2.778	15.909	59.343	21.97	28.241	31.481	40.278
Spur	M91	6.353	81.518	7.591	4.538	35.622	34.764	3.433	26.18	4.04	20.202	51.263	24.495	43.949	32.803	23.248
Spur	M92	7.261	82.591	5.446	4.703	38.627	30.901	2.146	28.326	1.768	11.869	62.374	23.99	15.183	35.079	49.738
