# Supplementary material for: The assessment of epigenetic diversity, differentiation, and structure in the ‘Fuji’ mutation line implicates roles of epigenetic modification in the occurrence of different mutant groups as well as spontaneous mutants
Source: PLoS One. 2020 Jun 25;15(6):e0235073. doi: 10.1371/journal.pone.0235073 (PMC7316255; doi:10.1371/journal.pone.0235073)
Supplement: S6 Table — (XLSX) [file pone.0235073.s008.xlsx]

## Sheet: MSAP-MAL-SM
	M1	M76	M77	M78	M79	M80	M81	M82	M83	M84	M85	M86	M87	M88	M89	M90	M91	M92	M53	M54	M55	M56	M57	M58	M59	M60	M61	M62	M63	M64	M65	M66	M67	M68	M69	M70	M71	M72	M73	M74	M75	M2	M3	M4	M5	M6	M7	M8	M9
M1		0.598398	0.740847	0.758009	0.721968	0.71167	0.724256	0.656751	0.655606	0.686499	0.677346	0.693936	0.648741	0.676774	0.662471	0.684783	0.652746	0.710526	0.696224	0.673341	0.654462	0.696224	0.65389	0.675057	0.665332	0.69794	0.70595	0.727689	0.693936	0.709382	0.69508	0.753432	0.698513	0.648169	0.657323	0.704805	0.660755	0.719108	0.629863	0.65103	0.609268	0.577231	0.688215	0.704233	0.633867	0.660755	0.652746	0.633295	0.587529
M76	0.598398		0.620709	0.602403	0.653318	0.606407	0.605263	0.701373	0.583524	0.618993	0.60984	0.657323	0.612128	0.593249	0.592677	0.600114	0.573799	0.628147	0.609268	0.627574	0.608696	0.611556	0.566934	0.602975	0.579519	0.604119	0.612128	0.60984	0.613844	0.590389	0.618421	0.613844	0.588673	0.577231	0.579519	0.575515	0.569222	0.588673	0.584096	0.583524	0.569222	0.548627	0.600114	0.579519	0.567506	0.596682	0.550915	0.548627	0.545195
M77	0.740847	0.620709		0.784897	0.725973	0.768307	0.782037	0.649313	0.677918	0.770595	0.72254	0.729977	0.692792	0.744851	0.715675	0.740275	0.67849	0.752288	0.744851	0.680778	0.683638	0.743707	0.675057	0.712243	0.686499	0.743135	0.72254	0.752288	0.725401	0.760297	0.734554	0.750572	0.720824	0.69222	0.688787	0.723684	0.681922	0.728833	0.691075	0.64016	0.625858	0.62357	0.709382	0.701373	0.629863	0.687643	0.675057	0.617849	0.60984
M78	0.758009	0.602403	0.784897		0.735126	0.740847	0.752288	0.682494	0.688215	0.73627	0.698513	0.741419	0.680206	0.720824	0.679062	0.729977	0.652174	0.73627	0.712815	0.685355	0.663044	0.700229	0.670481	0.693936	0.691075	0.727117	0.729405	0.758009	0.716247	0.73627	0.69222	0.742563	0.718535	0.662471	0.679634	0.716819	0.653318	0.727689	0.656751	0.629863	0.614417	0.610984	0.702517	0.708238	0.632151	0.680778	0.672769	0.624714	0.607552
M79	0.721968	0.653318	0.725973	0.735126		0.74714	0.731121	0.694508	0.724256	0.732265	0.709382	0.744279	0.69222	0.699657	0.695652	0.720252	0.66762	0.763158	0.711098	0.720252	0.695652	0.699657	0.65389	0.689931	0.688215	0.686499	0.726545	0.704805	0.711098	0.700229	0.721396	0.751144	0.698513	0.683638	0.679062	0.675057	0.65389	0.714531	0.663044	0.643021	0.611556	0.618421	0.709954	0.688215	0.644165	0.652746	0.663044	0.617277	0.568078
M80	0.71167	0.606407	0.768307	0.740847	0.74714		0.771167	0.710526	0.700229	0.771167	0.73913	0.75	0.707094	0.754577	0.73913	0.739703	0.684783	0.781465	0.747712	0.696224	0.696796	0.740847	0.674485	0.725401	0.673341	0.723112	0.757437	0.718535	0.730549	0.751716	0.746568	0.756865	0.720252	0.679062	0.704233	0.715103	0.652746	0.731693	0.669909	0.643021	0.614989	0.617277	0.704233	0.68135	0.628147	0.677918	0.680206	0.642448	0.600114
M81	0.724256	0.605263	0.782037	0.752288	0.731121	0.771167		0.665904	0.695652	0.765446	0.737986	0.727117	0.710526	0.77746	0.745995	0.753432	0.685927	0.770023	0.733982	0.723684	0.684211	0.738558	0.655034	0.729977	0.683638	0.726545	0.74714	0.737986	0.701945	0.728833	0.72254	0.758009	0.705378	0.647025	0.715675	0.715103	0.663044	0.740847	0.672197	0.643021	0.613844	0.619565	0.717963	0.672197	0.644165	0.676774	0.675629	0.639016	0.595538
M82	0.656751	0.701373	0.649313	0.682494	0.694508	0.710526	0.665904		0.638444	0.667048	0.646453	0.719108	0.668192	0.645881	0.640732	0.665332	0.627574	0.686499	0.668764	0.705378	0.652174	0.635583	0.595538	0.680778	0.633295	0.647597	0.679634	0.660183	0.65389	0.652174	0.655034	0.688215	0.647025	0.624142	0.643593	0.631579	0.584096	0.671053	0.633295	0.591533	0.564645	0.574943	0.66762	0.620709	0.583524	0.628718	0.609268	0.618421	0.555492
M83	0.655606	0.583524	0.677918	0.688215	0.724256	0.700229	0.695652	0.638444		0.717391	0.71167	0.685927	0.695652	0.697368	0.71167	0.713387	0.70881	0.721968	0.707666	0.666476	0.660183	0.675629	0.637872	0.656751	0.633295	0.684211	0.70595	0.67849	0.673341	0.673913	0.717963	0.715675	0.687071	0.631007	0.675629	0.670481	0.622998	0.705378	0.683638	0.599542	0.609268	0.618421	0.671053	0.685927	0.649886	0.651602	0.659611	0.62643	0.614989
M84	0.686499	0.618993	0.770595	0.73627	0.732265	0.771167	0.765446	0.667048	0.717391		0.744851	0.72254	0.729977	0.807208	0.772311	0.75	0.692792	0.770023	0.76373	0.719108	0.671625	0.767162	0.689359	0.724256	0.671053	0.743707	0.76087	0.71167	0.746568	0.741419	0.746568	0.764874	0.738558	0.692792	0.699657	0.708238	0.648169	0.737414	0.70881	0.631579	0.618421	0.604691	0.692792	0.676774	0.640732	0.696224	0.671053	0.627574	0.594394
M85	0.677346	0.60984	0.72254	0.698513	0.709382	0.73913	0.737986	0.646453	0.71167	0.744851		0.691648	0.727689	0.756865	0.770023	0.740847	0.671053	0.775744	0.739703	0.706522	0.667048	0.709954	0.690503	0.663616	0.651602	0.727689	0.742563	0.675057	0.700801	0.712815	0.733982	0.699657	0.657323	0.661899	0.671053	0.680778	0.634439	0.680206	0.663044	0.627002	0.631007	0.616133	0.676774	0.698513	0.641876	0.669909	0.651602	0.610412	0.608124
M86	0.693936	0.657323	0.729977	0.741419	0.744279	0.75	0.727117	0.719108	0.685927	0.72254	0.691648		0.703089	0.699085	0.68135	0.731121	0.688787	0.75	0.71167	0.73913	0.693936	0.688787	0.644165	0.707666	0.668192	0.70881	0.738558	0.707666	0.721968	0.697368	0.689931	0.74714	0.701373	0.65103	0.679634	0.68135	0.633867	0.689931	0.656751	0.617277	0.590389	0.616705	0.69794	0.667048	0.614989	0.65103	0.657895	0.625858	0.590389
M87	0.648741	0.612128	0.692792	0.680206	0.69222	0.707094	0.710526	0.668192	0.695652	0.729977	0.727689	0.703089		0.723684	0.749428	0.729405	0.679062	0.723112	0.65389	0.70881	0.681922	0.643593	0.675629	0.65103	0.62643	0.688787	0.724256	0.652174	0.696224	0.675057	0.691648	0.676774	0.674485	0.656178	0.650458	0.665904	0.65389	0.664188	0.663044	0.646453	0.603547	0.62643	0.635583	0.657323	0.631579	0.639016	0.625286	0.581808	0.604691
M88	0.676774	0.593249	0.744851	0.720824	0.699657	0.754577	0.77746	0.645881	0.697368	0.807208	0.756865	0.699085	0.723684		0.778604	0.74714	0.688787	0.760297	0.757437	0.723112	0.663044	0.757437	0.70595	0.704233	0.66476	0.756865	0.746568	0.727117	0.683066	0.747712	0.75286	0.756293	0.732265	0.635011	0.717391	0.745423	0.649886	0.724256	0.710526	0.618421	0.646453	0.620137	0.700229	0.704805	0.651602	0.677346	0.665904	0.621282	0.606407
M89	0.662471	0.592677	0.715675	0.679062	0.695652	0.73913	0.745995	0.640732	0.71167	0.772311	0.770023	0.68135	0.749428	0.778604		0.759153	0.683638	0.757437	0.728261	0.717963	0.670481	0.715675	0.693936	0.695652	0.632151	0.728833	0.765446	0.681922	0.690503	0.720824	0.748856	0.714531	0.684783	0.668764	0.680206	0.701373	0.633295	0.697368	0.703089	0.616705	0.632151	0.619565	0.674485	0.693936	0.661327	0.65389	0.663044	0.616133	0.609268
M90	0.684783	0.600114	0.740275	0.729977	0.720252	0.739703	0.753432	0.665332	0.713387	0.75	0.740847	0.731121	0.729405	0.74714	0.759153		0.691075	0.766018	0.724256	0.708238	0.666476	0.712815	0.672769	0.72254	0.665904	0.711098	0.747712	0.723684	0.69222	0.701945	0.699085	0.726545	0.701373	0.667048	0.665904	0.699657	0.649886	0.696796	0.684211	0.648169	0.610984	0.621282	0.676201	0.691075	0.652746	0.691075	0.662471	0.622426	0.588101
M91	0.652746	0.573799	0.67849	0.652174	0.66762	0.684783	0.685927	0.627574	0.70881	0.692792	0.671053	0.688787	0.679062	0.688787	0.683638	0.691075		0.700801	0.685355	0.65103	0.655034	0.672769	0.640732	0.650458	0.631579	0.68135	0.70881	0.655034	0.660183	0.657323	0.686499	0.70595	0.700229	0.606407	0.660183	0.660755	0.639588	0.67849	0.649886	0.596682	0.583524	0.629291	0.635011	0.641876	0.611556	0.644165	0.624714	0.60984	0.612128
M92	0.710526	0.628147	0.752288	0.73627	0.763158	0.781465	0.770023	0.686499	0.721968	0.770023	0.775744	0.75	0.723112	0.760297	0.757437	0.766018	0.700801		0.760297	0.735126	0.710526	0.738558	0.677918	0.715103	0.680206	0.762014	0.798627	0.734554	0.727117	0.735698	0.761442	0.774027	0.724828	0.682494	0.699657	0.708238	0.655034	0.727117	0.671053	0.630435	0.621853	0.624142	0.715675	0.711098	0.665904	0.688215	0.685927	0.629863	0.579519
M53	0.696224	0.609268	0.744851	0.712815	0.711098	0.747712	0.733982	0.668764	0.707666	0.76373	0.739703	0.71167	0.65389	0.757437	0.728261	0.724256	0.685355	0.760297		0.69222	0.641304	0.770023	0.673913	0.721396	0.653318	0.729405	0.738558	0.711098	0.700229	0.737414	0.796339	0.750572	0.694508	0.668192	0.713959	0.706522	0.655606	0.709382	0.673913	0.6127	0.620137	0.580091	0.686499	0.696796	0.6127	0.661327	0.66476	0.636156	0.584668
M54	0.673341	0.627574	0.680778	0.685355	0.720252	0.696224	0.723684	0.705378	0.666476	0.719108	0.706522	0.73913	0.70881	0.723112	0.717963	0.708238	0.65103	0.735126	0.69222		0.68135	0.695652	0.632723	0.689359	0.618993	0.712243	0.739703	0.705378	0.69222	0.676774	0.69222	0.716247	0.659039	0.635011	0.652174	0.669909	0.604119	0.69794	0.656751	0.6127	0.592677	0.586956	0.656751	0.688787	0.637872	0.628147	0.632723	0.592677	0.560641
M55	0.654462	0.608696	0.683638	0.663044	0.695652	0.696796	0.684211	0.652174	0.660183	0.671625	0.667048	0.693936	0.681922	0.663044	0.670481	0.666476	0.655034	0.710526	0.641304	0.68135		0.689359	0.635583	0.715103	0.660755	0.669336	0.702517	0.71167	0.680206	0.700229	0.652746	0.671053	0.707666	0.665332	0.663044	0.71167	0.625286	0.645881	0.671053	0.635011	0.586384	0.611556	0.656178	0.704233	0.639588	0.611556	0.606979	0.590961	0.574943
M56	0.696224	0.611556	0.743707	0.700229	0.699657	0.740847	0.738558	0.635583	0.675629	0.767162	0.709954	0.688787	0.643593	0.757437	0.715675	0.712815	0.672769	0.738558	0.770023	0.695652	0.689359		0.660183	0.754577	0.670481	0.730549	0.723684	0.743135	0.70595	0.739703	0.758581	0.734554	0.71167	0.683066	0.680778	0.743135	0.654462	0.708238	0.716247	0.652746	0.613272	0.583524	0.676201	0.708238	0.644737	0.662471	0.639588	0.591533	0.573226
M57	0.65389	0.566934	0.675057	0.670481	0.65389	0.674485	0.655034	0.595538	0.637872	0.689359	0.690503	0.644165	0.675629	0.70595	0.693936	0.672769	0.640732	0.677918	0.673913	0.632723	0.635583	0.660183		0.647025	0.680778	0.697368	0.68135	0.664188	0.663616	0.700801	0.667048	0.667048	0.669336	0.663616	0.648741	0.676774	0.655606	0.647597	0.648741	0.597826	0.681922	0.59611	0.622426	0.654462	0.62643	0.635011	0.621282	0.590389	0.606407
M58	0.675057	0.602975	0.712243	0.693936	0.689931	0.725401	0.729977	0.680778	0.656751	0.724256	0.663616	0.707666	0.65103	0.704233	0.695652	0.72254	0.650458	0.715103	0.721396	0.689359	0.715103	0.754577	0.647025		0.649313	0.704805	0.707094	0.762014	0.692792	0.735698	0.698513	0.735126	0.705378	0.674485	0.674485	0.743707	0.62643	0.672197	0.727117	0.633867	0.563501	0.586384	0.651602	0.721396	0.643021	0.637872	0.643593	0.608124	0.558925
M59	0.665332	0.579519	0.686499	0.691075	0.688215	0.673341	0.683638	0.633295	0.633295	0.671053	0.651602	0.668192	0.62643	0.66476	0.632151	0.665904	0.631579	0.680206	0.653318	0.618993	0.660755	0.670481	0.680778	0.649313		0.673341	0.663044	0.672197	0.641876	0.677918	0.646453	0.671625	0.668192	0.643021	0.653318	0.66762	0.617849	0.669336	0.62357	0.604691	0.617849	0.569794	0.679634	0.640732	0.635583	0.627002	0.647597	0.62357	0.575515
M60	0.69794	0.604119	0.743135	0.727117	0.686499	0.723112	0.726545	0.647597	0.684211	0.743707	0.727689	0.70881	0.688787	0.756865	0.728833	0.711098	0.68135	0.762014	0.729405	0.712243	0.669336	0.730549	0.697368	0.704805	0.673341		0.779176	0.725401	0.725973	0.731121	0.714531	0.723684	0.721396	0.659611	0.676774	0.721968	0.639016	0.725973	0.669909	0.607552	0.624142	0.608124	0.680206	0.724828	0.643021	0.676774	0.651602	0.602403	0.606979
M61	0.70595	0.612128	0.72254	0.729405	0.726545	0.757437	0.74714	0.679634	0.70595	0.76087	0.742563	0.738558	0.724256	0.746568	0.765446	0.747712	0.70881	0.798627	0.738558	0.739703	0.702517	0.723684	0.68135	0.707094	0.663044	0.779176		0.73913	0.730549	0.717391	0.714531	0.737414	0.704233	0.661899	0.677918	0.708238	0.642448	0.735126	0.68135	0.617849	0.603547	0.617277	0.680206	0.705378	0.665904	0.675629	0.65389	0.595538	0.603547
M62	0.727689	0.60984	0.752288	0.758009	0.704805	0.718535	0.737986	0.660183	0.67849	0.71167	0.675057	0.707666	0.652174	0.727117	0.681922	0.723684	0.655034	0.734554	0.711098	0.705378	0.71167	0.743135	0.664188	0.762014	0.672197	0.725401	0.73913		0.690503	0.774599	0.698513	0.769451	0.712243	0.666476	0.680206	0.76659	0.639016	0.707666	0.697368	0.646453	0.602403	0.588673	0.679062	0.761442	0.672769	0.663044	0.651602	0.618421	0.564645
M63	0.693936	0.613844	0.725401	0.716247	0.711098	0.730549	0.701945	0.65389	0.673341	0.746568	0.700801	0.721968	0.696224	0.683066	0.690503	0.69222	0.660183	0.727117	0.700229	0.69222	0.680206	0.70595	0.663616	0.692792	0.641876	0.725973	0.730549	0.690503		0.712243	0.685355	0.715103	0.725401	0.673913	0.65103	0.664188	0.648741	0.689931	0.661327	0.645881	0.586956	0.617849	0.669336	0.675057	0.605835	0.683066	0.636156	0.631579	0.586956
M64	0.709382	0.590389	0.760297	0.73627	0.700229	0.751716	0.728833	0.652174	0.673913	0.741419	0.712815	0.697368	0.675057	0.747712	0.720824	0.701945	0.657323	0.735698	0.737414	0.676774	0.700229	0.739703	0.700801	0.735698	0.677918	0.731121	0.717391	0.774599	0.712243		0.743135	0.748856	0.746568	0.687071	0.690503	0.758581	0.637872	0.720252	0.693936	0.636156	0.625286	0.59897	0.699657	0.752288	0.660183	0.659611	0.650458	0.603547	0.593249
M65	0.69508	0.618421	0.734554	0.69222	0.721396	0.746568	0.72254	0.655034	0.717963	0.746568	0.733982	0.689931	0.691648	0.75286	0.748856	0.699085	0.686499	0.761442	0.796339	0.69222	0.652746	0.758581	0.667048	0.698513	0.646453	0.714531	0.714531	0.698513	0.685355	0.743135		0.745995	0.715103	0.670481	0.676201	0.712243	0.652174	0.718535	0.695652	0.617277	0.617849	0.599542	0.707094	0.701373	0.65389	0.652174	0.655606	0.624714	0.592677
M66	0.753432	0.613844	0.750572	0.742563	0.751144	0.756865	0.758009	0.688215	0.715675	0.764874	0.699657	0.74714	0.676774	0.756293	0.714531	0.726545	0.70595	0.774027	0.750572	0.716247	0.671053	0.734554	0.667048	0.735126	0.671625	0.723684	0.737414	0.769451	0.715103	0.748856	0.745995		0.744851	0.655606	0.699085	0.73627	0.649886	0.745995	0.685355	0.632151	0.606407	0.604119	0.715103	0.735698	0.68135	0.669336	0.670481	0.629291	0.586956
M67	0.698513	0.588673	0.720824	0.718535	0.698513	0.720252	0.705378	0.647025	0.687071	0.738558	0.657323	0.701373	0.674485	0.732265	0.684783	0.701373	0.700229	0.724828	0.694508	0.659039	0.707666	0.71167	0.669336	0.705378	0.668192	0.721396	0.704233	0.712243	0.725401	0.746568	0.715103	0.744851		0.654462	0.655606	0.724828	0.660183	0.715103	0.685355	0.610412	0.601831	0.615561	0.691075	0.701373	0.628718	0.655606	0.647597	0.60984	0.590389
M68	0.648169	0.577231	0.69222	0.662471	0.683638	0.679062	0.647025	0.624142	0.631007	0.692792	0.661899	0.65103	0.656178	0.635011	0.668764	0.667048	0.606407	0.682494	0.668192	0.635011	0.665332	0.683066	0.663616	0.674485	0.643021	0.659611	0.661899	0.666476	0.673913	0.687071	0.670481	0.655606	0.654462		0.620137	0.668764	0.62357	0.656751	0.652174	0.636728	0.592677	0.578947	0.652174	0.671625	0.604691	0.621282	0.630435	0.593822	0.562929
M69	0.657323	0.579519	0.688787	0.679634	0.679062	0.704233	0.715675	0.643593	0.675629	0.699657	0.671053	0.679634	0.650458	0.717391	0.680206	0.665904	0.660183	0.699657	0.713959	0.652174	0.663044	0.680778	0.648741	0.674485	0.653318	0.676774	0.677918	0.680206	0.65103	0.690503	0.676201	0.699085	0.655606	0.620137		0.700801	0.604119	0.69222	0.655606	0.560069	0.624714	0.586956	0.691075	0.655606	0.620709	0.613272	0.659039	0.636156	0.592677
M70	0.704805	0.575515	0.723684	0.716819	0.675057	0.715103	0.715103	0.631579	0.670481	0.708238	0.680778	0.68135	0.665904	0.745423	0.701373	0.699657	0.660755	0.708238	0.706522	0.669909	0.71167	0.743135	0.676774	0.743707	0.66762	0.721968	0.708238	0.76659	0.664188	0.758581	0.712243	0.73627	0.724828	0.668764	0.700801		0.637872	0.70881	0.728261	0.643021	0.597826	0.59897	0.679062	0.745423	0.685355	0.629863	0.621853	0.604691	0.610412
M71	0.660755	0.569222	0.681922	0.653318	0.65389	0.652746	0.663044	0.584096	0.622998	0.648169	0.634439	0.633867	0.65389	0.649886	0.633295	0.649886	0.639588	0.655034	0.655606	0.604119	0.625286	0.654462	0.655606	0.62643	0.617849	0.639016	0.642448	0.639016	0.648741	0.637872	0.652174	0.649886	0.660183	0.62357	0.604119	0.637872		0.624714	0.591533	0.620709	0.614417	0.591533	0.620137	0.617849	0.540618	0.655606	0.62357	0.616705	0.614417
M72	0.719108	0.588673	0.728833	0.727689	0.714531	0.731693	0.740847	0.671053	0.705378	0.737414	0.680206	0.689931	0.664188	0.724256	0.697368	0.696796	0.67849	0.727117	0.709382	0.69794	0.645881	0.708238	0.647597	0.672197	0.669336	0.725973	0.735126	0.707666	0.689931	0.720252	0.718535	0.745995	0.715103	0.656751	0.69222	0.70881	0.624714		0.662471	0.603547	0.604119	0.592677	0.712815	0.707094	0.658467	0.661327	0.647597	0.606407	0.580091
M73	0.629863	0.584096	0.691075	0.656751	0.663044	0.669909	0.672197	0.633295	0.683638	0.70881	0.663044	0.656751	0.663044	0.710526	0.703089	0.684211	0.649886	0.671053	0.673913	0.656751	0.671053	0.716247	0.648741	0.727117	0.62357	0.669909	0.68135	0.697368	0.661327	0.693936	0.695652	0.685355	0.685355	0.652174	0.655606	0.728261	0.591533	0.662471		0.619565	0.600687	0.590389	0.675057	0.699085	0.68135	0.616705	0.604119	0.583524	0.602975
M74	0.65103	0.583524	0.64016	0.629863	0.643021	0.643021	0.643021	0.591533	0.599542	0.631579	0.627002	0.617277	0.646453	0.618421	0.616705	0.648169	0.596682	0.630435	0.6127	0.6127	0.635011	0.652746	0.597826	0.633867	0.604691	0.607552	0.617849	0.646453	0.645881	0.636156	0.617277	0.632151	0.610412	0.636728	0.560069	0.643021	0.620709	0.603547	0.619565		0.55206	0.589817	0.614989	0.64016	0.599542	0.601259	0.589817	0.579519	0.569222
M75	0.609268	0.569222	0.625858	0.614417	0.611556	0.614989	0.613844	0.564645	0.609268	0.618421	0.631007	0.590389	0.603547	0.646453	0.632151	0.610984	0.583524	0.621853	0.620137	0.592677	0.586384	0.613272	0.681922	0.563501	0.617849	0.624142	0.603547	0.602403	0.586956	0.625286	0.617849	0.606407	0.601831	0.592677	0.624714	0.597826	0.614417	0.604119	0.600687	0.55206		0.589245	0.629291	0.592677	0.578375	0.639588	0.636156	0.622426	0.60984
M2	0.577231	0.548627	0.62357	0.610984	0.618421	0.617277	0.619565	0.574943	0.618421	0.604691	0.616133	0.616705	0.62643	0.620137	0.619565	0.621282	0.629291	0.624142	0.580091	0.586956	0.611556	0.583524	0.59611	0.586384	0.569794	0.608124	0.617277	0.588673	0.617849	0.59897	0.599542	0.604119	0.615561	0.578947	0.586956	0.59897	0.591533	0.592677	0.590389	0.589817	0.589245		0.575515	0.607552	0.595538	0.593822	0.564073	0.542334	0.549199
M3	0.688215	0.600114	0.709382	0.702517	0.709954	0.704233	0.717963	0.66762	0.671053	0.692792	0.676774	0.69794	0.635583	0.700229	0.674485	0.676201	0.635011	0.715675	0.686499	0.656751	0.656178	0.676201	0.622426	0.651602	0.679634	0.680206	0.680206	0.679062	0.669336	0.699657	0.707094	0.715103	0.691075	0.652174	0.691075	0.679062	0.620137	0.712815	0.675057	0.614989	0.629291	0.575515		0.671625	0.619565	0.632723	0.665904	0.652174	0.576659
M4	0.704233	0.579519	0.701373	0.708238	0.688215	0.68135	0.672197	0.620709	0.685927	0.676774	0.698513	0.667048	0.657323	0.704805	0.693936	0.691075	0.641876	0.711098	0.696796	0.688787	0.704233	0.708238	0.654462	0.721396	0.640732	0.724828	0.705378	0.761442	0.675057	0.752288	0.701373	0.735698	0.701373	0.671625	0.655606	0.745423	0.617849	0.707094	0.699085	0.64016	0.592677	0.607552	0.671625		0.715675	0.641876	0.633867	0.591533	0.593822
M5	0.633867	0.567506	0.629863	0.632151	0.644165	0.628147	0.644165	0.583524	0.649886	0.640732	0.641876	0.614989	0.631579	0.651602	0.661327	0.652746	0.611556	0.665904	0.6127	0.637872	0.639588	0.644737	0.62643	0.643021	0.635583	0.643021	0.665904	0.672769	0.605835	0.660183	0.65389	0.68135	0.628718	0.604691	0.620709	0.685355	0.540618	0.658467	0.68135	0.599542	0.578375	0.595538	0.619565	0.715675		0.601259	0.593249	0.576087	0.561213
M6	0.660755	0.596682	0.687643	0.680778	0.652746	0.677918	0.676774	0.628718	0.651602	0.696224	0.669909	0.65103	0.639016	0.677346	0.65389	0.691075	0.644165	0.688215	0.661327	0.628147	0.611556	0.662471	0.635011	0.637872	0.627002	0.676774	0.675629	0.663044	0.683066	0.659611	0.652174	0.669336	0.655606	0.621282	0.613272	0.629863	0.655606	0.661327	0.616705	0.601259	0.639588	0.593822	0.632723	0.641876	0.601259		0.721968	0.671625	0.668192
M7	0.652746	0.550915	0.675057	0.672769	0.663044	0.680206	0.675629	0.609268	0.659611	0.671053	0.651602	0.657895	0.625286	0.665904	0.663044	0.662471	0.624714	0.685927	0.66476	0.632723	0.606979	0.639588	0.621282	0.643593	0.647597	0.651602	0.65389	0.651602	0.636156	0.650458	0.655606	0.670481	0.647597	0.630435	0.659039	0.621853	0.62357	0.647597	0.604119	0.589817	0.636156	0.564073	0.665904	0.633867	0.593249	0.721968		0.743707	0.657895
M8	0.633295	0.548627	0.617849	0.624714	0.617277	0.642448	0.639016	0.618421	0.62643	0.627574	0.610412	0.625858	0.581808	0.621282	0.616133	0.622426	0.60984	0.629863	0.636156	0.592677	0.590961	0.591533	0.590389	0.608124	0.62357	0.602403	0.595538	0.618421	0.631579	0.603547	0.624714	0.629291	0.60984	0.593822	0.636156	0.604691	0.616705	0.606407	0.583524	0.579519	0.622426	0.542334	0.652174	0.591533	0.576087	0.671625	0.743707		0.656751
M9	0.587529	0.545195	0.60984	0.607552	0.568078	0.600114	0.595538	0.555492	0.614989	0.594394	0.608124	0.590389	0.604691	0.606407	0.609268	0.588101	0.612128	0.579519	0.584668	0.560641	0.574943	0.573226	0.606407	0.558925	0.575515	0.606979	0.603547	0.564645	0.586956	0.593249	0.592677	0.586956	0.590389	0.562929	0.592677	0.610412	0.614417	0.580091	0.602975	0.569222	0.60984	0.549199	0.576659	0.593822	0.561213	0.668192	0.657895	0.656751
M10	0.656178	0.588673	0.689931	0.676201	0.675629	0.668764	0.66762	0.624142	0.636728	0.657323	0.657323	0.662471	0.606979	0.652174	0.637872	0.65103	0.631579	0.698513	0.662471	0.625858	0.609268	0.652174	0.618993	0.610412	0.65103	0.659611	0.642448	0.645881	0.645309	0.651602	0.668192	0.67849	0.654462	0.62357	0.636156	0.632151	0.652174	0.641876	0.585812	0.595538	0.656751	0.573226	0.670481	0.636156	0.594394	0.727689	0.756293	0.694508	0.659039
M11	0.671053	0.572654	0.708238	0.686499	0.674485	0.706522	0.692792	0.634439	0.664188	0.683638	0.65389	0.661327	0.62643	0.69222	0.666476	0.661327	0.657895	0.698513	0.693364	0.631579	0.629863	0.671625	0.632723	0.652746	0.647597	0.655034	0.647025	0.671053	0.65103	0.675629	0.686499	0.69222	0.684211	0.635011	0.668192	0.672197	0.646453	0.668192	0.607552	0.608124	0.659039	0.574371	0.677346	0.65103	0.589817	0.725401	0.749428	0.708238	0.660183
M12	0.629291	0.542334	0.634439	0.619565	0.60984	0.627002	0.621282	0.569794	0.592677	0.630435	0.612128	0.600114	0.59611	0.631007	0.615561	0.618421	0.596682	0.632723	0.645881	0.581808	0.576659	0.627574	0.642448	0.616705	0.600114	0.617849	0.605263	0.607552	0.621853	0.604119	0.6127	0.606979	0.594394	0.593249	0.59897	0.59611	0.647025	0.600114	0.558925	0.567506	0.655034	0.572654	0.596682	0.577231	0.533181	0.660755	0.682494	0.668764	0.606979
M13	0.605835	0.547483	0.631579	0.624714	0.603547	0.621853	0.616133	0.584096	0.613844	0.619565	0.605835	0.615561	0.622998	0.607552	0.608124	0.638444	0.613272	0.621853	0.613272	0.574371	0.621853	0.643021	0.59611	0.629863	0.621282	0.624142	0.614989	0.645881	0.606407	0.622998	0.614417	0.631579	0.628147	0.620137	0.604119	0.639016	0.616705	0.617849	0.635011	0.58524	0.635011	0.533181	0.614417	0.627002	0.611556	0.685355	0.675057	0.649886	0.665904
M14	0.642448	0.563501	0.671625	0.648741	0.631007	0.660755	0.657323	0.586384	0.643593	0.651602	0.658467	0.6373	0.633295	0.643021	0.668764	0.661327	0.657895	0.683638	0.647597	0.606407	0.595538	0.646453	0.62357	0.610412	0.617849	0.661899	0.674485	0.631007	0.635011	0.639016	0.677346	0.633867	0.625858	0.613272	0.620137	0.6127	0.665904	0.649886	0.607552	0.574943	0.652174	0.569794	0.644165	0.621282	0.574943	0.71167	0.715103	0.65103	0.676201
M15	0.610412	0.556636	0.633867	0.643021	0.6127	0.633295	0.655034	0.584096	0.619565	0.634439	0.635583	0.613272	0.634439	0.665904	0.665332	0.632723	0.610984	0.650458	0.625858	0.616705	0.597826	0.62357	0.614417	0.608124	0.600687	0.631007	0.627574	0.6127	0.636156	0.62643	0.630435	0.610984	0.621282	0.604119	0.62357	0.636728	0.625858	0.627002	0.618993	0.582952	0.649886	0.586956	0.62357	0.627002	0.574943	0.688787	0.687643	0.671625	0.663616
M16	0.644165	0.580091	0.68135	0.673341	0.630435	0.648741	0.659039	0.610984	0.624714	0.653318	0.633867	0.645881	0.631579	0.651602	0.65103	0.661899	0.643593	0.672769	0.643593	0.619565	0.605263	0.658467	0.620709	0.62357	0.614989	0.656751	0.653318	0.641876	0.647025	0.647597	0.656178	0.643593	0.658467	0.605835	0.622998	0.630435	0.657323	0.644737	0.613844	0.589245	0.636728	0.594394	0.632151	0.629863	0.575515	0.751144	0.725973	0.675629	0.674485
M17	0.635583	0.584096	0.657895	0.6373	0.651602	0.648169	0.650458	0.618421	0.628718	0.666476	0.648169	0.663616	0.660755	0.633867	0.648169	0.652174	0.631579	0.675629	0.639588	0.629291	0.604691	0.636156	0.620137	0.604691	0.614417	0.645881	0.657323	0.621853	0.652174	0.637872	0.633867	0.633867	0.614417	0.646453	0.613272	0.59897	0.620137	0.653318	0.585812	0.593249	0.649886	0.558352	0.629291	0.612128	0.556636	0.704805	0.691075	0.655606	0.649886
M18	0.662471	0.559497	0.707666	0.685927	0.65103	0.691075	0.701373	0.602975	0.65103	0.707094	0.668192	0.657323	0.633867	0.700801	0.67849	0.684783	0.647025	0.684211	0.675629	0.629863	0.632723	0.675629	0.627574	0.646453	0.64016	0.653318	0.647597	0.665904	0.637872	0.672769	0.675629	0.673341	0.668764	0.621853	0.645881	0.661327	0.659611	0.68135	0.624142	0.599542	0.652746	0.594394	0.658467	0.644737	0.589245	0.743135	0.740847	0.703089	0.684783
M19	0.603547	0.574943	0.624714	0.617849	0.609268	0.605835	0.611556	0.59897	0.614989	0.600114	0.645881	0.628147	0.636728	0.628147	0.636728	0.612128	0.615561	0.634439	0.592677	0.601831	0.620709	0.591533	0.622426	0.570366	0.617849	0.639016	0.629863	0.596682	0.618993	0.6127	0.607552	0.607552	0.594966	0.589245	0.608696	0.587529	0.622426	0.59611	0.607552	0.564645	0.631579	0.550343	0.597254	0.602975	0.574943	0.683066	0.648741	0.647597	0.695652
M20	0.609268	0.549771	0.639588	0.625858	0.592105	0.627574	0.636728	0.57151	0.584096	0.634439	0.618421	0.602975	0.58524	0.638444	0.606979	0.621282	0.615561	0.614989	0.628147	0.583524	0.584096	0.622426	0.613272	0.593249	0.604119	0.642448	0.616133	0.610412	0.606407	0.614989	0.610984	0.613272	0.616705	0.590389	0.628147	0.600114	0.616705	0.627002	0.583524	0.558925	0.662471	0.543478	0.629291	0.600687	0.55778	0.681922	0.663616	0.643021	0.660183
M21	0.592105	0.554348	0.620137	0.608696	0.601259	0.629863	0.614989	0.578375	0.627574	0.622998	0.636728	0.613272	0.611556	0.639588	0.650458	0.62357	0.636156	0.618421	0.621282	0.590389	0.586384	0.614417	0.607552	0.596682	0.576659	0.631007	0.642448	0.578375	0.604119	0.597826	0.625858	0.601831	0.606407	0.574371	0.616705	0.608124	0.604119	0.620137	0.617849	0.541762	0.636156	0.600687	0.588101	0.60984	0.573799	0.652174	0.614417	0.602975	0.661327
M22	0.627574	0.553204	0.653318	0.643021	0.636728	0.659611	0.656178	0.613844	0.642448	0.64016	0.658467	0.640732	0.628718	0.665904	0.648169	0.645309	0.640732	0.672197	0.661327	0.617849	0.632151	0.635011	0.629291	0.610412	0.625858	0.643593	0.636728	0.642448	0.636156	0.649313	0.662471	0.653318	0.629291	0.604119	0.656751	0.643593	0.635011	0.614417	0.620137	0.57151	0.676201	0.56865	0.641876	0.640732	0.595538	0.687643	0.71968	0.712815	0.717391
M23	0.584096	0.532609	0.604119	0.60984	0.572654	0.593249	0.613844	0.561213	0.588673	0.588673	0.610412	0.59611	0.597826	0.627002	0.606979	0.599542	0.597254	0.601259	0.592677	0.586956	0.581808	0.577803	0.599542	0.55778	0.590389	0.621853	0.617277	0.593249	0.584668	0.602403	0.594966	0.591533	0.584668	0.558352	0.627002	0.595538	0.600687	0.600687	0.591533	0.533753	0.656751	0.573226	0.605263	0.590389	0.581808	0.632723	0.632723	0.613272	0.639588
M24	0.640732	0.564073	0.660755	0.665332	0.667048	0.649886	0.646453	0.632723	0.617849	0.653318	0.638444	0.660755	0.601831	0.625286	0.610984	0.618421	0.625286	0.679634	0.66762	0.616133	0.607552	0.627574	0.613844	0.614417	0.648169	0.638444	0.635011	0.638444	0.629863	0.638444	0.645881	0.649313	0.637872	0.627574	0.641304	0.624714	0.637872	0.64016	0.58524	0.558352	0.652746	0.569222	0.666476	0.619565	0.553776	0.666476	0.698513	0.672197	0.613844
M25	0.609268	0.556636	0.633867	0.615561	0.620709	0.618421	0.624142	0.578375	0.649313	0.621853	0.660755	0.604119	0.609268	0.641876	0.639016	0.610984	0.610984	0.649313	0.640732	0.601831	0.602403	0.624714	0.604119	0.593249	0.601831	0.633295	0.622998	0.592105	0.586956	0.628718	0.655606	0.628147	0.60984	0.597254	0.6373	0.600114	0.621282	0.60984	0.632723	0.520023	0.684211	0.591533	0.644165	0.618993	0.594394	0.652174	0.652174	0.643021	0.653318
M26	0.633295	0.560069	0.667048	0.662471	0.647025	0.66762	0.666476	0.622998	0.637872	0.673341	0.64016	0.657895	0.625286	0.667048	0.648169	0.646453	0.635011	0.666476	0.659039	0.633867	0.59897	0.627002	0.621282	0.619565	0.636156	0.677918	0.665332	0.641304	0.660183	0.65389	0.631579	0.647597	0.661327	0.612128	0.647597	0.631007	0.622426	0.675057	0.60984	0.566934	0.649886	0.581236	0.652174	0.640732	0.577231	0.743707	0.725401	0.675057	0.675057
M27	0.629291	0.55492	0.618421	0.624142	0.575515	0.605263	0.612128	0.589245	0.58238	0.616705	0.621282	0.611556	0.588101	0.597826	0.58238	0.609268	0.589817	0.625858	0.611556	0.553204	0.581236	0.595538	0.593249	0.590389	0.601259	0.625858	0.60984	0.606407	0.600114	0.600687	0.610412	0.608124	0.619565	0.55778	0.610412	0.578947	0.609268	0.595538	0.584096	0.56865	0.631007	0.532609	0.636728	0.569222	0.54119	0.671053	0.661899	0.652746	0.655034
M28	0.637872	0.553204	0.663616	0.636156	0.635583	0.650458	0.650458	0.600114	0.62643	0.660755	0.639016	0.633867	0.603547	0.675057	0.644737	0.613272	0.617849	0.656178	0.673913	0.607552	0.605835	0.647597	0.647597	0.6127	0.608696	0.65389	0.644737	0.625286	0.627002	0.656178	0.661327	0.633867	0.633867	0.585812	0.653318	0.641304	0.661327	0.645309	0.601831	0.566934	0.657895	0.575515	0.631579	0.633867	0.576087	0.677346	0.673913	0.633867	0.656751
M29	0.62357	0.557208	0.647025	0.655034	0.60984	0.638444	0.632723	0.597254	0.610984	0.640732	0.630435	0.62643	0.593822	0.625286	0.620137	0.619565	0.632151	0.640732	0.634439	0.600114	0.597254	0.62643	0.619565	0.618993	0.624142	0.648741	0.641876	0.629291	0.632151	0.632723	0.634439	0.631007	0.635583	0.596682	0.620709	0.601831	0.624142	0.636728	0.594394	0.551487	0.637872	0.556636	0.64016	0.601259	0.538902	0.679062	0.660755	0.657323	0.647025
M30	0.569222	0.536041	0.599542	0.570938	0.537185	0.558925	0.577231	0.541762	0.568078	0.565789	0.592105	0.583524	0.566934	0.576659	0.576087	0.545767	0.577803	0.573799	0.565217	0.549199	0.572654	0.558352	0.573226	0.534897	0.556064	0.593249	0.589817	0.580664	0.60984	0.566934	0.553776	0.564073	0.577803	0.514874	0.586956	0.55778	0.591533	0.55492	0.565217	0.533753	0.597254	0.553776	0.578947	0.564073	0.541762	0.615561	0.592677	0.614417	0.644165
M31	0.611556	0.546339	0.597254	0.606407	0.569222	0.602403	0.582952	0.569222	0.577231	0.603547	0.603547	0.604119	0.581808	0.592677	0.586384	0.598398	0.564073	0.611556	0.615561	0.564073	0.556636	0.593822	0.567506	0.560069	0.598398	0.629863	0.601259	0.580664	0.635011	0.596682	0.598398	0.577803	0.599542	0.56865	0.594966	0.564645	0.583524	0.597254	0.557208	0.576087	0.615561	0.550343	0.628147	0.56865	0.539474	0.632723	0.641876	0.654462	0.618993
M32	0.613844	0.53833	0.65103	0.645309	0.616133	0.628718	0.625286	0.595538	0.604691	0.608124	0.639016	0.617849	0.580664	0.628147	0.600114	0.600687	0.599542	0.645881	0.639588	0.604119	0.602403	0.604119	0.615561	0.597826	0.605263	0.641304	0.624142	0.62643	0.62357	0.634439	0.641876	0.622426	0.631579	0.583524	0.631579	0.631007	0.616705	0.615561	0.581236	0.540618	0.6373	0.569794	0.620137	0.622426	0.550915	0.669336	0.677346	0.640732	0.638444
M33	0.636156	0.535469	0.647025	0.648169	0.592677	0.627002	0.631579	0.591533	0.615561	0.627002	0.624714	0.611556	0.589245	0.614989	0.615561	0.635583	0.636728	0.624714	0.631007	0.582952	0.583524	0.604691	0.602403	0.597254	0.606979	0.638444	0.627002	0.633867	0.617277	0.621282	0.610412	0.631007	0.64016	0.584096	0.611556	0.613272	0.617277	0.624142	0.569222	0.574371	0.624142	0.565789	0.627574	0.610412	0.559497	0.691648	0.70881	0.679062	0.680206
M34	0.604119	0.54119	0.632151	0.608124	0.600687	0.629291	0.600687	0.560641	0.589245	0.602975	0.612128	0.602403	0.576659	0.594394	0.593822	0.594394	0.588673	0.612128	0.631007	0.554348	0.580091	0.616133	0.605835	0.58238	0.59897	0.618993	0.601831	0.606407	0.603547	0.616705	0.619565	0.605835	0.605835	0.579519	0.589817	0.597254	0.606979	0.594394	0.573799	0.55492	0.603547	0.55778	0.608124	0.603547	0.559497	0.652746	0.655034	0.624142	0.649313
M35	0.602403	0.556636	0.612128	0.593822	0.576087	0.608124	0.579519	0.573799	0.577231	0.589817	0.604691	0.60984	0.59897	0.590389	0.588673	0.573226	0.594966	0.617277	0.602975	0.58238	0.588673	0.593822	0.590389	0.560069	0.562929	0.609268	0.587529	0.576087	0.636156	0.589817	0.606407	0.574371	0.589245	0.577803	0.581236	0.576087	0.612128	0.584668	0.559497	0.579519	0.60984	0.572082	0.577803	0.566362	0.521167	0.600687	0.627002	0.645309	0.584668
M36	0.628718	0.560069	0.645309	0.624714	0.622998	0.666476	0.64016	0.604691	0.624142	0.64016	0.634439	0.617849	0.603547	0.629291	0.641304	0.625858	0.630435	0.645881	0.663616	0.599542	0.592105	0.6373	0.59611	0.606979	0.590389	0.632151	0.620709	0.614989	0.654462	0.619565	0.653318	0.640732	0.635011	0.607552	0.604119	0.611556	0.624714	0.631579	0.588101	0.592105	0.607552	0.566362	0.633867	0.597254	0.561213	0.707094	0.717391	0.715103	0.644165
M37	0.65103	0.560641	0.668764	0.666476	0.631579	0.673913	0.647597	0.618993	0.649886	0.685355	0.65103	0.650458	0.630435	0.651602	0.653318	0.674485	0.658467	0.668192	0.668764	0.611556	0.60984	0.660755	0.621853	0.638444	0.618421	0.679634	0.659039	0.638444	0.692792	0.657895	0.651602	0.663044	0.666476	0.618421	0.625286	0.645309	0.661899	0.65389	0.621853	0.602975	0.632151	0.579519	0.642448	0.64016	0.576659	0.687071	0.705378	0.714531	0.65389
M38	0.588673	0.563501	0.597254	0.599542	0.593249	0.594394	0.589817	0.6127	0.584096	0.597826	0.602403	0.625858	0.601259	0.562929	0.578375	0.589245	0.602975	0.617277	0.583524	0.606407	0.569222	0.56865	0.56865	0.563501	0.569794	0.619565	0.614989	0.564645	0.630435	0.564645	0.560641	0.583524	0.588101	0.577803	0.559497	0.540618	0.608696	0.576659	0.549199	0.562357	0.573226	0.58238	0.594966	0.561785	0.518879	0.640732	0.600687	0.624714	0.576659
M39	0.618993	0.530892	0.652746	0.656178	0.604119	0.643021	0.652174	0.60984	0.60984	0.640732	0.616705	0.632151	0.616705	0.629863	0.629291	0.635583	0.619565	0.655606	0.625286	0.610412	0.620137	0.621853	0.605835	0.621282	0.601259	0.648741	0.648741	0.638444	0.634439	0.624714	0.617277	0.624142	0.660755	0.614989	0.621853	0.621282	0.633295	0.621853	0.597826	0.58238	0.611556	0.565789	0.644737	0.608124	0.550343	0.671053	0.680206	0.651602	0.593249
M40	0.600114	0.547483	0.612128	0.631579	0.592105	0.590961	0.597826	0.566934	0.584096	0.600114	0.604691	0.60984	0.569222	0.583524	0.576087	0.588101	0.565217	0.614989	0.584668	0.586956	0.57151	0.588101	0.584668	0.547483	0.575515	0.603547	0.605835	0.579519	0.62357	0.582952	0.581236	0.581236	0.581236	0.581236	0.588101	0.55778	0.616705	0.605263	0.567506	0.549771	0.604119	0.54119	0.621282	0.58238	0.540618	0.646453	0.645309	0.653318	0.632723
M41	0.602975	0.542334	0.634439	0.629863	0.605263	0.599542	0.618993	0.552632	0.605263	0.620137	0.62357	0.593249	0.618993	0.637872	0.610984	0.606979	0.620709	0.605263	0.592105	0.602403	0.561785	0.602403	0.59897	0.55492	0.597826	0.618993	0.601831	0.592677	0.601259	0.624714	0.611556	0.592105	0.595538	0.580664	0.611556	0.581236	0.605835	0.614989	0.580664	0.553776	0.633295	0.57151	0.618421	0.59897	0.564073	0.64016	0.628718	0.586384	0.620709
M42	0.577231	0.561213	0.608696	0.608696	0.58524	0.579519	0.587529	0.572654	0.554348	0.580664	0.611556	0.604119	0.563501	0.575515	0.568078	0.584668	0.569794	0.608124	0.586956	0.591533	0.564645	0.562929	0.573226	0.537185	0.593822	0.619565	0.611556	0.57151	0.625858	0.569222	0.562929	0.578947	0.58238	0.585812	0.583524	0.548627	0.58238	0.56865	0.546911	0.547483	0.617849	0.546911	0.630435	0.564073	0.539474	0.635011	0.636156	0.647597	0.599542
M43	0.618421	0.54405	0.636156	0.617849	0.59897	0.605835	0.620709	0.58524	0.602403	0.620709	0.622998	0.592677	0.556636	0.616705	0.595538	0.588101	0.59611	0.622998	0.632723	0.588101	0.574943	0.608696	0.586956	0.577231	0.59611	0.62643	0.610412	0.604691	0.590389	0.609268	0.624714	0.618993	0.615561	0.597254	0.627002	0.590961	0.613272	0.629291	0.588101	0.549771	0.636156	0.548055	0.66476	0.593822	0.558925	0.641876	0.672769	0.649886	0.628147
M44	0.604119	0.536613	0.62643	0.611556	0.570938	0.600687	0.600687	0.558352	0.581236	0.608696	0.594966	0.596682	0.593822	0.586384	0.592677	0.610412	0.608124	0.607552	0.600114	0.572654	0.576659	0.597826	0.586384	0.592677	0.594394	0.627002	0.602975	0.591533	0.632151	0.598398	0.589817	0.596682	0.634439	0.58524	0.581808	0.605263	0.613844	0.601259	0.582952	0.56865	0.584096	0.53032	0.584096	0.594394	0.558352	0.663044	0.629863	0.6127	0.609268
M45	0.561785	0.537757	0.589817	0.577231	0.565217	0.589245	0.601831	0.56865	0.552632	0.590389	0.580091	0.600114	0.58238	0.584096	0.58238	0.578375	0.570366	0.601831	0.558925	0.572654	0.605263	0.594394	0.560069	0.601831	0.572654	0.574371	0.589245	0.575515	0.596682	0.574371	0.561213	0.561213	0.589817	0.563501	0.570366	0.573226	0.569222	0.555492	0.58524	0.565217	0.537185	0.560069	0.577231	0.550915	0.54119	0.588673	0.606979	0.619565	0.579519
M46	0.586956	0.574371	0.608124	0.611556	0.602975	0.622426	0.606407	0.590389	0.584668	0.60984	0.618993	0.609268	0.58238	0.58524	0.598398	0.608124	0.595538	0.615561	0.613844	0.597826	0.580091	0.592105	0.592105	0.565217	0.609268	0.615561	0.606407	0.599542	0.624142	0.594966	0.597826	0.603547	0.596682	0.604691	0.606979	0.566362	0.603547	0.582952	0.580664	0.553776	0.595538	0.54405	0.617277	0.590961	0.553776	0.647025	0.648169	0.648169	0.594394
M47	0.611556	0.550915	0.632723	0.635011	0.59897	0.624142	0.614989	0.606979	0.576087	0.6127	0.6127	0.618993	0.594394	0.600687	0.595538	0.606407	0.583524	0.634439	0.614417	0.599542	0.605835	0.620137	0.572082	0.600114	0.612128	0.614989	0.610412	0.632151	0.647597	0.611556	0.598398	0.607552	0.586956	0.599542	0.622426	0.596682	0.60984	0.590389	0.560641	0.57151	0.594966	0.565217	0.614417	0.607552	0.554348	0.649886	0.652174	0.66476	0.600687
M48	0.606407	0.553776	0.655034	0.642448	0.630435	0.636156	0.645309	0.600687	0.624714	0.648741	0.6373	0.6127	0.627002	0.620709	0.617849	0.644737	0.606979	0.653318	0.624142	0.618421	0.607552	0.617277	0.601259	0.616705	0.631007	0.627002	0.62357	0.625858	0.635583	0.629291	0.6127	0.637872	0.629863	0.629863	0.620709	0.62357	0.59897	0.622998	0.597826	0.59611	0.6127	0.542906	0.647025	0.624142	0.590389	0.677918	0.688215	0.664188	0.600114
M49	0.628718	0.561213	0.613272	0.625858	0.617277	0.600114	0.619565	0.595538	0.594394	0.617277	0.6127	0.617849	0.604691	0.607552	0.616133	0.627002	0.59611	0.637872	0.624714	0.620137	0.590961	0.606407	0.588101	0.586384	0.613272	0.600114	0.636728	0.593249	0.608696	0.590961	0.601831	0.62357	0.594966	0.581236	0.600687	0.549771	0.618993	0.621282	0.559497	0.574943	0.588101	0.520595	0.6373	0.58238	0.562357	0.607552	0.639588	0.610984	0.573226
M50	0.642448	0.57151	0.669336	0.661327	0.637872	0.648169	0.65389	0.6127	0.600114	0.657323	0.643593	0.640732	0.625286	0.652174	0.631007	0.655606	0.612128	0.685927	0.649886	0.636156	0.613844	0.659039	0.627002	0.621853	0.629291	0.633295	0.649313	0.611556	0.629291	0.628718	0.630435	0.636156	0.633867	0.599542	0.627002	0.59897	0.630435	0.625858	0.605263	0.565789	0.620137	0.55492	0.620137	0.578947	0.573799	0.66476	0.635011	0.608696	0.583524
M51	0.631007	0.568078	0.633867	0.632723	0.603547	0.624142	0.637872	0.622998	0.553204	0.604691	0.613844	0.625858	0.588673	0.610984	0.608124	0.639588	0.575515	0.62643	0.60984	0.621282	0.634439	0.643021	0.592677	0.647025	0.629291	0.617277	0.614989	0.649313	0.586956	0.648169	0.600687	0.599542	0.601831	0.633867	0.620137	0.639016	0.598398	0.606407	0.597254	0.590961	0.597254	0.560641	0.597254	0.62357	0.577231	0.638444	0.614417	0.613272	0.546911
M52	0.648741	0.565217	0.665332	0.645881	0.628147	0.628147	0.653318	0.600687	0.612128	0.663616	0.633867	0.644737	0.6373	0.647025	0.640732	0.655034	0.589817	0.661327	0.617277	0.635583	0.617849	0.637872	0.618421	0.627002	0.619565	0.62357	0.648741	0.622426	0.634439	0.622426	0.59897	0.636728	0.624142	0.594394	0.618421	0.606407	0.610412	0.621853	0.601259	0.597254	0.616133	0.55206	0.629863	0.597826	0.580091	0.675629	0.668764	0.629863	0.588673
[truncated: 43 more columns]
