# Supplementary material for: The assessment of epigenetic diversity, differentiation, and structure in the ‘Fuji’ mutation line implicates roles of epigenetic modification in the occurrence of different mutant groups as well as spontaneous mutants
Source: PLoS One. 2020 Jun 25;15(6):e0235073. doi: 10.1371/journal.pone.0235073 (PMC7316255; doi:10.1371/journal.pone.0235073)
Supplement: S7 Table — (XLSX) [file pone.0235073.s009.xlsx]

## Sheet: AFLP-SM
	M1	M76	M77	M78	M79	M80	M81	M82	M83	M84	M85	M86	M87	M88	M89	M90	M91	M92	M53	M54	M55	M56	M57	M58	M59	M60	M61	M62	M63	M64	M65	M66	M67	M68	M69	M70	M71	M72	M73	M74	M75	M2	M3	M4	M5	M6	M7	M8	M9
M1		0.861	0.828	0.877	0.854	0.845	0.82	0.806	0.785	0.821	0.792	0.777	0.755	0.741	0.843	0.798	0.794	0.789	0.789	0.792	0.77	0.798	0.774	0.812	0.713	0.805	0.79	0.782	0.752	0.736	0.793	0.828	0.836	0.712	0.773	0.774	0.759	0.785	0.786	0.795	0.684	0.86	0.802	0.823	0.742	0.781	0.848	0.86	0.828
M76	0.861		0.85	0.866	0.874	0.85	0.807	0.809	0.814	0.822	0.841	0.837	0.807	0.783	0.845	0.804	0.822	0.834	0.832	0.83	0.797	0.811	0.775	0.828	0.759	0.816	0.837	0.837	0.819	0.795	0.832	0.872	0.852	0.758	0.825	0.836	0.808	0.834	0.818	0.84	0.716	0.895	0.833	0.842	0.791	0.828	0.831	0.872	0.837
M77	0.828	0.85		0.873	0.85	0.85	0.824	0.852	0.752	0.765	0.791	0.778	0.777	0.732	0.839	0.804	0.787	0.767	0.763	0.774	0.744	0.826	0.771	0.822	0.733	0.795	0.785	0.791	0.791	0.764	0.795	0.846	0.829	0.713	0.787	0.801	0.785	0.794	0.823	0.804	0.683	0.858	0.792	0.819	0.76	0.774	0.847	0.842	0.805
M78	0.877	0.866	0.873		0.885	0.886	0.855	0.819	0.79	0.807	0.788	0.778	0.769	0.738	0.887	0.827	0.836	0.805	0.805	0.814	0.792	0.845	0.807	0.838	0.723	0.832	0.791	0.787	0.765	0.756	0.809	0.836	0.852	0.721	0.781	0.798	0.776	0.806	0.837	0.794	0.689	0.873	0.816	0.825	0.753	0.783	0.862	0.864	0.833
M79	0.854	0.874	0.85	0.885		0.872	0.839	0.787	0.798	0.801	0.805	0.801	0.79	0.761	0.884	0.815	0.821	0.819	0.814	0.82	0.789	0.83	0.797	0.833	0.734	0.829	0.804	0.808	0.805	0.769	0.828	0.857	0.853	0.732	0.803	0.825	0.781	0.811	0.841	0.812	0.707	0.858	0.825	0.837	0.778	0.82	0.856	0.863	0.833
M80	0.845	0.85	0.85	0.886	0.872		0.868	0.805	0.766	0.761	0.783	0.78	0.76	0.733	0.857	0.794	0.783	0.777	0.759	0.781	0.747	0.807	0.777	0.818	0.712	0.791	0.778	0.78	0.76	0.751	0.809	0.829	0.814	0.711	0.768	0.789	0.755	0.803	0.822	0.776	0.68	0.844	0.794	0.819	0.744	0.782	0.828	0.843	0.808
M81	0.82	0.807	0.824	0.855	0.839	0.868		0.79	0.734	0.738	0.731	0.73	0.717	0.68	0.823	0.764	0.763	0.747	0.738	0.745	0.709	0.778	0.756	0.772	0.685	0.771	0.738	0.735	0.727	0.707	0.766	0.794	0.798	0.676	0.74	0.755	0.721	0.762	0.803	0.744	0.653	0.821	0.762	0.771	0.726	0.758	0.82	0.827	0.772
M82	0.806	0.809	0.852	0.819	0.787	0.805	0.79		0.713	0.721	0.747	0.744	0.772	0.743	0.801	0.807	0.747	0.726	0.72	0.753	0.744	0.816	0.777	0.823	0.738	0.755	0.742	0.76	0.738	0.771	0.805	0.801	0.768	0.721	0.778	0.769	0.77	0.783	0.756	0.768	0.699	0.841	0.762	0.79	0.747	0.771	0.809	0.819	0.783
M83	0.785	0.814	0.752	0.79	0.798	0.766	0.734	0.713		0.838	0.859	0.831	0.782	0.811	0.816	0.767	0.841	0.86	0.853	0.859	0.819	0.754	0.709	0.779	0.758	0.84	0.853	0.846	0.828	0.776	0.771	0.818	0.833	0.769	0.815	0.805	0.799	0.792	0.759	0.819	0.738	0.774	0.832	0.814	0.777	0.782	0.75	0.791	0.79
M84	0.821	0.822	0.765	0.807	0.801	0.761	0.738	0.721	0.838		0.862	0.84	0.808	0.79	0.814	0.797	0.866	0.88	0.86	0.842	0.811	0.779	0.72	0.795	0.757	0.85	0.854	0.849	0.829	0.784	0.775	0.84	0.856	0.77	0.831	0.832	0.813	0.814	0.763	0.845	0.736	0.791	0.858	0.823	0.794	0.797	0.778	0.805	0.813
M85	0.792	0.841	0.791	0.788	0.805	0.783	0.731	0.747	0.859	0.862		0.885	0.853	0.84	0.816	0.787	0.858	0.866	0.864	0.851	0.813	0.771	0.716	0.803	0.775	0.841	0.874	0.884	0.877	0.822	0.798	0.849	0.86	0.79	0.856	0.845	0.829	0.831	0.77	0.867	0.764	0.807	0.856	0.843	0.81	0.825	0.762	0.825	0.829
M86	0.777	0.837	0.778	0.778	0.801	0.78	0.73	0.744	0.831	0.84	0.885		0.84	0.844	0.812	0.775	0.829	0.855	0.853	0.846	0.797	0.763	0.715	0.796	0.761	0.821	0.873	0.874	0.862	0.817	0.798	0.847	0.838	0.801	0.849	0.853	0.829	0.827	0.779	0.85	0.762	0.794	0.852	0.831	0.823	0.836	0.764	0.82	0.809
M87	0.755	0.807	0.777	0.769	0.79	0.76	0.717	0.772	0.782	0.808	0.853	0.84		0.872	0.796	0.801	0.814	0.806	0.809	0.811	0.823	0.803	0.764	0.827	0.792	0.797	0.811	0.832	0.838	0.876	0.849	0.833	0.819	0.788	0.852	0.844	0.85	0.837	0.759	0.85	0.766	0.776	0.823	0.802	0.809	0.816	0.734	0.789	0.818
M88	0.741	0.783	0.732	0.738	0.761	0.733	0.68	0.743	0.811	0.79	0.84	0.844	0.872		0.774	0.785	0.78	0.81	0.807	0.815	0.804	0.775	0.729	0.797	0.784	0.781	0.818	0.842	0.819	0.859	0.819	0.797	0.783	0.781	0.834	0.823	0.838	0.82	0.743	0.825	0.754	0.74	0.799	0.791	0.796	0.787	0.705	0.762	0.792
M89	0.843	0.845	0.839	0.887	0.884	0.857	0.823	0.801	0.816	0.814	0.816	0.812	0.796	0.774		0.85	0.838	0.831	0.814	0.831	0.791	0.834	0.807	0.846	0.739	0.85	0.801	0.809	0.798	0.767	0.807	0.86	0.849	0.732	0.801	0.814	0.788	0.802	0.809	0.8	0.709	0.842	0.832	0.841	0.774	0.794	0.848	0.857	0.825
M90	0.798	0.804	0.804	0.827	0.815	0.794	0.764	0.807	0.767	0.797	0.787	0.775	0.801	0.785	0.85		0.826	0.802	0.798	0.811	0.79	0.856	0.79	0.856	0.752	0.811	0.78	0.778	0.766	0.779	0.807	0.811	0.817	0.73	0.797	0.785	0.786	0.794	0.766	0.794	0.713	0.806	0.81	0.813	0.764	0.771	0.824	0.797	0.823
M91	0.794	0.822	0.787	0.836	0.821	0.783	0.763	0.747	0.841	0.866	0.858	0.829	0.814	0.78	0.838	0.826		0.868	0.869	0.855	0.834	0.813	0.748	0.815	0.752	0.87	0.849	0.854	0.826	0.791	0.79	0.839	0.869	0.774	0.822	0.823	0.805	0.814	0.768	0.84	0.736	0.814	0.858	0.831	0.793	0.805	0.794	0.817	0.813
M92	0.789	0.834	0.767	0.805	0.819	0.777	0.747	0.726	0.86	0.88	0.866	0.855	0.806	0.81	0.831	0.802	0.868		0.886	0.872	0.825	0.79	0.734	0.808	0.773	0.874	0.88	0.876	0.864	0.81	0.787	0.845	0.862	0.797	0.858	0.868	0.838	0.831	0.781	0.852	0.766	0.785	0.872	0.836	0.819	0.84	0.797	0.815	0.806
M53	0.789	0.832	0.763	0.805	0.814	0.759	0.738	0.72	0.853	0.86	0.864	0.853	0.809	0.807	0.814	0.798	0.869	0.886		0.865	0.826	0.787	0.728	0.79	0.759	0.857	0.874	0.87	0.86	0.805	0.785	0.831	0.86	0.796	0.841	0.842	0.821	0.828	0.774	0.841	0.759	0.793	0.858	0.819	0.814	0.823	0.775	0.806	0.801
M54	0.792	0.83	0.774	0.814	0.82	0.781	0.745	0.753	0.859	0.842	0.851	0.846	0.811	0.815	0.831	0.811	0.855	0.872	0.865		0.841	0.793	0.746	0.8	0.757	0.85	0.851	0.858	0.833	0.8	0.787	0.836	0.844	0.771	0.829	0.825	0.81	0.819	0.777	0.823	0.735	0.806	0.844	0.818	0.787	0.805	0.789	0.815	0.797
M55	0.77	0.797	0.744	0.792	0.789	0.747	0.709	0.744	0.819	0.811	0.813	0.797	0.823	0.804	0.791	0.79	0.834	0.825	0.826	0.841		0.816	0.76	0.795	0.756	0.812	0.806	0.806	0.791	0.814	0.812	0.801	0.819	0.77	0.804	0.793	0.817	0.803	0.741	0.799	0.736	0.779	0.819	0.798	0.778	0.8	0.751	0.783	0.794
M56	0.798	0.811	0.826	0.845	0.83	0.807	0.778	0.816	0.754	0.779	0.771	0.763	0.803	0.775	0.834	0.856	0.813	0.79	0.787	0.793	0.816		0.818	0.837	0.756	0.824	0.77	0.772	0.764	0.787	0.819	0.809	0.827	0.737	0.785	0.799	0.805	0.813	0.789	0.788	0.709	0.814	0.803	0.809	0.768	0.787	0.818	0.814	0.809
M57	0.774	0.775	0.771	0.807	0.797	0.777	0.756	0.777	0.709	0.72	0.716	0.715	0.764	0.729	0.807	0.79	0.748	0.734	0.728	0.746	0.76	0.818		0.785	0.781	0.751	0.716	0.713	0.707	0.753	0.794	0.764	0.75	0.717	0.736	0.74	0.742	0.755	0.753	0.739	0.756	0.774	0.738	0.758	0.715	0.744	0.777	0.786	0.772
M58	0.812	0.828	0.822	0.838	0.833	0.818	0.772	0.823	0.779	0.795	0.803	0.796	0.827	0.797	0.846	0.856	0.815	0.808	0.79	0.8	0.795	0.837	0.785		0.783	0.823	0.8	0.804	0.795	0.814	0.835	0.852	0.832	0.766	0.827	0.823	0.828	0.823	0.777	0.826	0.726	0.833	0.828	0.838	0.79	0.81	0.807	0.835	0.852
M59	0.713	0.759	0.733	0.723	0.734	0.712	0.685	0.738	0.758	0.757	0.775	0.761	0.792	0.784	0.739	0.752	0.752	0.773	0.759	0.757	0.756	0.756	0.781	0.783		0.768	0.78	0.778	0.775	0.79	0.782	0.781	0.78	0.772	0.791	0.797	0.808	0.785	0.713	0.795	0.799	0.734	0.783	0.773	0.759	0.757	0.706	0.735	0.778
M60	0.805	0.816	0.795	0.832	0.829	0.791	0.771	0.755	0.84	0.85	0.841	0.821	0.797	0.781	0.85	0.811	0.87	0.874	0.857	0.85	0.812	0.824	0.751	0.823	0.768		0.86	0.844	0.834	0.778	0.781	0.85	0.889	0.767	0.842	0.844	0.84	0.835	0.788	0.84	0.766	0.809	0.866	0.853	0.804	0.808	0.815	0.828	0.813
M61	0.79	0.837	0.785	0.791	0.804	0.778	0.738	0.742	0.853	0.854	0.874	0.873	0.811	0.818	0.801	0.78	0.849	0.88	0.874	0.851	0.806	0.77	0.716	0.8	0.78	0.86		0.894	0.87	0.818	0.784	0.853	0.869	0.794	0.87	0.86	0.856	0.84	0.778	0.87	0.778	0.799	0.863	0.851	0.823	0.84	0.762	0.818	0.819
M62	0.782	0.837	0.791	0.787	0.808	0.78	0.735	0.76	0.846	0.849	0.884	0.874	0.832	0.842	0.809	0.778	0.854	0.876	0.87	0.858	0.806	0.772	0.713	0.804	0.778	0.844	0.894		0.877	0.836	0.798	0.86	0.856	0.806	0.876	0.869	0.859	0.845	0.774	0.881	0.775	0.799	0.851	0.841	0.838	0.829	0.766	0.817	0.814
M63	0.752	0.819	0.791	0.765	0.805	0.76	0.727	0.738	0.828	0.829	0.877	0.862	0.838	0.819	0.798	0.766	0.826	0.864	0.86	0.833	0.791	0.764	0.707	0.795	0.775	0.834	0.87	0.877		0.831	0.784	0.841	0.846	0.798	0.866	0.867	0.844	0.852	0.786	0.868	0.777	0.774	0.833	0.821	0.844	0.835	0.761	0.805	0.798
M64	0.736	0.795	0.764	0.756	0.769	0.751	0.707	0.771	0.776	0.784	0.822	0.817	0.876	0.859	0.767	0.779	0.791	0.81	0.805	0.8	0.814	0.787	0.753	0.814	0.79	0.778	0.818	0.836	0.831		0.851	0.823	0.797	0.798	0.844	0.836	0.853	0.861	0.768	0.836	0.76	0.752	0.801	0.793	0.812	0.817	0.723	0.774	0.815
M65	0.793	0.832	0.795	0.809	0.828	0.809	0.766	0.805	0.771	0.775	0.798	0.798	0.849	0.819	0.807	0.807	0.79	0.787	0.785	0.787	0.812	0.819	0.794	0.835	0.782	0.781	0.784	0.798	0.784	0.851		0.826	0.815	0.756	0.822	0.823	0.812	0.823	0.789	0.821	0.728	0.805	0.815	0.805	0.788	0.822	0.774	0.817	0.83
M66	0.828	0.872	0.846	0.836	0.857	0.829	0.794	0.801	0.818	0.84	0.849	0.847	0.833	0.797	0.86	0.811	0.839	0.845	0.831	0.836	0.801	0.809	0.764	0.852	0.781	0.85	0.853	0.86	0.841	0.823	0.826		0.869	0.789	0.854	0.856	0.849	0.857	0.823	0.87	0.749	0.845	0.856	0.869	0.822	0.837	0.822	0.866	0.857
M67	0.836	0.852	0.829	0.852	0.853	0.814	0.798	0.768	0.833	0.856	0.86	0.838	0.819	0.783	0.849	0.817	0.869	0.862	0.86	0.844	0.819	0.827	0.75	0.832	0.78	0.889	0.869	0.856	0.846	0.797	0.815	0.869		0.772	0.846	0.852	0.836	0.84	0.813	0.857	0.755	0.84	0.886	0.852	0.797	0.83	0.826	0.849	0.836
M68	0.712	0.758	0.713	0.721	0.732	0.711	0.676	0.721	0.769	0.77	0.79	0.801	0.788	0.781	0.732	0.73	0.774	0.797	0.796	0.771	0.77	0.737	0.717	0.766	0.772	0.767	0.794	0.806	0.798	0.798	0.756	0.789	0.772		0.819	0.823	0.813	0.809	0.713	0.8	0.777	0.732	0.802	0.787	0.814	0.801	0.696	0.744	0.777
M69	0.773	0.825	0.787	0.781	0.803	0.768	0.74	0.778	0.815	0.831	0.856	0.849	0.852	0.834	0.801	0.797	0.822	0.858	0.841	0.829	0.804	0.785	0.736	0.827	0.791	0.842	0.87	0.876	0.866	0.844	0.822	0.854	0.846	0.819		0.883	0.872	0.865	0.785	0.886	0.779	0.787	0.852	0.849	0.844	0.855	0.764	0.817	0.824
M70	0.774	0.836	0.801	0.798	0.825	0.789	0.755	0.769	0.805	0.832	0.845	0.853	0.844	0.823	0.814	0.785	0.823	0.868	0.842	0.825	0.793	0.799	0.74	0.823	0.797	0.844	0.86	0.869	0.867	0.836	0.823	0.856	0.852	0.823	0.883		0.865	0.879	0.8	0.873	0.775	0.799	0.865	0.842	0.85	0.862	0.784	0.829	0.842
M71	0.759	0.808	0.785	0.776	0.781	0.755	0.721	0.77	0.799	0.813	0.829	0.829	0.85	0.838	0.788	0.786	0.805	0.838	0.821	0.81	0.817	0.805	0.742	0.828	0.808	0.84	0.856	0.859	0.844	0.853	0.812	0.849	0.836	0.813	0.872	0.865		0.867	0.771	0.854	0.789	0.779	0.833	0.825	0.841	0.832	0.756	0.791	0.821
M72	0.785	0.834	0.794	0.806	0.811	0.803	0.762	0.783	0.792	0.814	0.831	0.827	0.837	0.82	0.802	0.794	0.814	0.831	0.828	0.819	0.803	0.813	0.755	0.823	0.785	0.835	0.84	0.845	0.852	0.861	0.823	0.857	0.84	0.809	0.865	0.879	0.867		0.814	0.856	0.764	0.794	0.833	0.832	0.842	0.841	0.782	0.828	0.842
M73	0.786	0.818	0.823	0.837	0.841	0.822	0.803	0.756	0.759	0.763	0.77	0.779	0.759	0.743	0.809	0.766	0.768	0.781	0.774	0.777	0.741	0.789	0.753	0.777	0.713	0.788	0.778	0.774	0.786	0.768	0.789	0.823	0.813	0.713	0.785	0.8	0.771	0.814		0.778	0.708	0.807	0.786	0.79	0.755	0.781	0.799	0.819	0.791
M74	0.795	0.84	0.804	0.794	0.812	0.776	0.744	0.768	0.819	0.845	0.867	0.85	0.85	0.825	0.8	0.794	0.84	0.852	0.841	0.823	0.799	0.788	0.739	0.826	0.795	0.84	0.87	0.881	0.868	0.836	0.821	0.87	0.857	0.8	0.886	0.873	0.854	0.856	0.778		0.774	0.805	0.854	0.861	0.842	0.858	0.777	0.829	0.849
M75	0.684	0.716	0.683	0.689	0.707	0.68	0.653	0.699	0.738	0.736	0.764	0.762	0.766	0.754	0.709	0.713	0.736	0.766	0.759	0.735	0.736	0.709	0.756	0.726	0.799	0.766	0.778	0.775	0.777	0.76	0.728	0.749	0.755	0.777	0.779	0.775	0.789	0.764	0.708	0.774		0.707	0.762	0.766	0.777	0.767	0.687	0.72	0.748
M2	0.86	0.895	0.858	0.873	0.858	0.844	0.821	0.841	0.774	0.791	0.807	0.794	0.776	0.74	0.842	0.806	0.814	0.785	0.793	0.806	0.779	0.814	0.774	0.833	0.734	0.809	0.799	0.799	0.774	0.752	0.805	0.845	0.84	0.732	0.787	0.799	0.779	0.794	0.807	0.805	0.707		0.813	0.838	0.755	0.799	0.834	0.888	0.815
M3	0.802	0.833	0.792	0.816	0.825	0.794	0.762	0.762	0.832	0.858	0.856	0.852	0.823	0.799	0.832	0.81	0.858	0.872	0.858	0.844	0.819	0.803	0.738	0.828	0.783	0.866	0.863	0.851	0.833	0.801	0.815	0.856	0.886	0.802	0.852	0.865	0.833	0.833	0.786	0.854	0.762	0.813		0.873	0.822	0.849	0.793	0.829	0.825
M4	0.823	0.842	0.819	0.825	0.837	0.819	0.771	0.79	0.814	0.823	0.843	0.831	0.802	0.791	0.841	0.813	0.831	0.836	0.819	0.818	0.798	0.809	0.758	0.838	0.773	0.853	0.851	0.841	0.821	0.793	0.805	0.869	0.852	0.787	0.849	0.842	0.825	0.832	0.79	0.861	0.766	0.838	0.873		0.829	0.864	0.81	0.845	0.85
M5	0.742	0.791	0.76	0.753	0.778	0.744	0.726	0.747	0.777	0.794	0.81	0.823	0.809	0.796	0.774	0.764	0.793	0.819	0.814	0.787	0.778	0.768	0.715	0.79	0.759	0.804	0.823	0.838	0.844	0.812	0.788	0.822	0.797	0.814	0.844	0.85	0.841	0.842	0.755	0.842	0.777	0.755	0.822	0.829		0.856	0.758	0.791	0.811
M6	0.781	0.828	0.774	0.783	0.82	0.782	0.758	0.771	0.782	0.797	0.825	0.836	0.816	0.787	0.794	0.771	0.805	0.84	0.823	0.805	0.8	0.787	0.744	0.81	0.757	0.808	0.84	0.829	0.835	0.817	0.822	0.837	0.83	0.801	0.855	0.862	0.832	0.841	0.781	0.858	0.767	0.799	0.849	0.864	0.856		0.794	0.832	0.829
M7	0.848	0.831	0.847	0.862	0.856	0.828	0.82	0.809	0.75	0.778	0.762	0.764	0.734	0.705	0.848	0.824	0.794	0.797	0.775	0.789	0.751	0.818	0.777	0.807	0.706	0.815	0.762	0.766	0.761	0.723	0.774	0.822	0.826	0.696	0.764	0.784	0.756	0.782	0.799	0.777	0.687	0.834	0.793	0.81	0.758	0.794		0.856	0.797
M8	0.86	0.872	0.842	0.864	0.863	0.843	0.827	0.819	0.791	0.805	0.825	0.82	0.789	0.762	0.857	0.797	0.817	0.815	0.806	0.815	0.783	0.814	0.786	0.835	0.735	0.828	0.818	0.817	0.805	0.774	0.817	0.866	0.849	0.744	0.817	0.829	0.791	0.828	0.819	0.829	0.72	0.888	0.829	0.845	0.791	0.832	0.856		0.838
M9	0.828	0.837	0.805	0.833	0.833	0.808	0.772	0.783	0.79	0.813	0.829	0.809	0.818	0.792	0.825	0.823	0.813	0.806	0.801	0.797	0.794	0.809	0.772	0.852	0.778	0.813	0.819	0.814	0.798	0.815	0.83	0.857	0.836	0.777	0.824	0.842	0.821	0.842	0.791	0.849	0.748	0.815	0.825	0.85	0.811	0.829	0.797	0.838
M10	0.79	0.841	0.798	0.795	0.808	0.78	0.735	0.788	0.822	0.832	0.864	0.854	0.845	0.838	0.814	0.805	0.826	0.849	0.84	0.828	0.809	0.802	0.755	0.837	0.811	0.841	0.863	0.858	0.852	0.85	0.838	0.87	0.866	0.818	0.869	0.879	0.883	0.859	0.78	0.884	0.792	0.808	0.862	0.85	0.84	0.853	0.77	0.826	0.87
M11	0.806	0.857	0.802	0.81	0.828	0.803	0.76	0.787	0.796	0.823	0.846	0.847	0.838	0.805	0.822	0.791	0.816	0.841	0.828	0.818	0.8	0.798	0.756	0.833	0.78	0.831	0.851	0.842	0.846	0.824	0.818	0.865	0.849	0.805	0.871	0.884	0.849	0.85	0.791	0.875	0.767	0.826	0.857	0.86	0.841	0.873	0.79	0.842	0.851
M12	0.723	0.768	0.72	0.734	0.754	0.727	0.693	0.698	0.732	0.749	0.768	0.767	0.737	0.722	0.739	0.717	0.748	0.767	0.756	0.738	0.726	0.71	0.721	0.74	0.762	0.754	0.773	0.763	0.774	0.73	0.728	0.779	0.785	0.746	0.768	0.782	0.759	0.766	0.717	0.778	0.77	0.739	0.774	0.763	0.753	0.77	0.736	0.762	0.759
M13	0.797	0.824	0.789	0.791	0.819	0.779	0.743	0.762	0.825	0.825	0.846	0.83	0.828	0.827	0.802	0.79	0.815	0.847	0.83	0.84	0.801	0.782	0.739	0.827	0.791	0.836	0.841	0.854	0.847	0.821	0.822	0.847	0.838	0.793	0.856	0.857	0.851	0.841	0.768	0.868	0.771	0.792	0.851	0.862	0.833	0.856	0.783	0.804	0.839
M14	0.768	0.816	0.768	0.777	0.809	0.773	0.744	0.768	0.786	0.815	0.826	0.84	0.827	0.82	0.793	0.795	0.805	0.844	0.815	0.805	0.793	0.786	0.74	0.812	0.779	0.827	0.849	0.849	0.861	0.835	0.807	0.838	0.829	0.809	0.868	0.877	0.866	0.868	0.777	0.856	0.798	0.781	0.832	0.844	0.876	0.872	0.778	0.818	0.834
M15	0.821	0.85	0.815	0.83	0.843	0.822	0.776	0.798	0.781	0.798	0.817	0.823	0.791	0.764	0.829	0.814	0.802	0.817	0.802	0.815	0.793	0.819	0.779	0.828	0.758	0.817	0.812	0.811	0.809	0.794	0.805	0.853	0.822	0.774	0.832	0.838	0.818	0.839	0.808	0.846	0.746	0.829	0.823	0.861	0.829	0.864	0.823	0.855	0.864
M16	0.854	0.872	0.835	0.857	0.859	0.853	0.815	0.783	0.765	0.793	0.793	0.797	0.767	0.742	0.848	0.783	0.785	0.797	0.787	0.783	0.744	0.789	0.782	0.805	0.727	0.8	0.806	0.791	0.788	0.772	0.813	0.85	0.837	0.732	0.799	0.812	0.787	0.818	0.823	0.805	0.711	0.84	0.799	0.825	0.775	0.812	0.85	0.87	0.826
M17	0.823	0.832	0.811	0.824	0.832	0.795	0.755	0.762	0.814	0.829	0.818	0.819	0.802	0.791	0.829	0.807	0.81	0.833	0.827	0.81	0.796	0.814	0.755	0.829	0.774	0.84	0.825	0.829	0.818	0.783	0.803	0.85	0.866	0.759	0.829	0.824	0.822	0.819	0.807	0.844	0.762	0.805	0.843	0.833	0.788	0.802	0.791	0.813	0.853
M18	0.741	0.783	0.743	0.744	0.759	0.73	0.723	0.74	0.764	0.791	0.801	0.804	0.803	0.795	0.748	0.761	0.78	0.807	0.804	0.774	0.774	0.76	0.709	0.783	0.764	0.789	0.821	0.817	0.81	0.805	0.777	0.801	0.8	0.815	0.834	0.838	0.842	0.825	0.749	0.819	0.784	0.748	0.811	0.809	0.867	0.836	0.727	0.768	0.8
M19	0.751	0.799	0.76	0.755	0.779	0.751	0.72	0.754	0.789	0.807	0.827	0.83	0.834	0.811	0.767	0.774	0.787	0.825	0.813	0.782	0.786	0.775	0.724	0.8	0.773	0.816	0.829	0.838	0.853	0.825	0.795	0.833	0.82	0.815	0.852	0.873	0.857	0.841	0.775	0.842	0.801	0.768	0.838	0.83	0.861	0.86	0.74	0.803	0.821
M20	0.743	0.795	0.763	0.755	0.781	0.74	0.704	0.735	0.799	0.812	0.842	0.842	0.836	0.825	0.764	0.762	0.8	0.828	0.831	0.797	0.782	0.768	0.712	0.805	0.783	0.814	0.843	0.85	0.873	0.818	0.79	0.836	0.809	0.798	0.865	0.865	0.848	0.837	0.766	0.867	0.79	0.755	0.821	0.83	0.852	0.846	0.742	0.783	0.812
M21	0.744	0.797	0.756	0.752	0.78	0.748	0.722	0.75	0.779	0.802	0.807	0.816	0.815	0.819	0.766	0.768	0.783	0.828	0.81	0.774	0.778	0.764	0.718	0.803	0.777	0.813	0.822	0.833	0.846	0.815	0.785	0.821	0.804	0.809	0.857	0.86	0.871	0.838	0.763	0.838	0.789	0.76	0.809	0.819	0.861	0.842	0.744	0.786	0.798
M22	0.803	0.823	0.781	0.809	0.806	0.794	0.77	0.778	0.782	0.819	0.825	0.822	0.816	0.785	0.821	0.793	0.803	0.819	0.808	0.807	0.794	0.787	0.756	0.83	0.77	0.808	0.821	0.817	0.806	0.799	0.808	0.837	0.828	0.793	0.841	0.85	0.842	0.831	0.752	0.846	0.762	0.814	0.83	0.845	0.825	0.846	0.782	0.837	0.842
M23	0.84	0.832	0.819	0.857	0.841	0.843	0.842	0.793	0.743	0.781	0.751	0.755	0.744	0.716	0.837	0.784	0.773	0.779	0.759	0.754	0.731	0.807	0.768	0.797	0.716	0.804	0.758	0.754	0.76	0.741	0.796	0.829	0.833	0.71	0.779	0.793	0.768	0.798	0.82	0.775	0.701	0.833	0.803	0.813	0.755	0.794	0.842	0.84	0.811
M24	0.819	0.841	0.815	0.836	0.848	0.803	0.781	0.793	0.802	0.829	0.823	0.809	0.829	0.801	0.84	0.828	0.834	0.831	0.814	0.825	0.794	0.818	0.761	0.856	0.792	0.851	0.819	0.829	0.825	0.799	0.846	0.869	0.87	0.766	0.841	0.85	0.835	0.828	0.803	0.85	0.76	0.826	0.852	0.846	0.801	0.825	0.81	0.835	0.862
M25	0.752	0.79	0.748	0.753	0.751	0.733	0.692	0.754	0.81	0.83	0.846	0.832	0.841	0.852	0.752	0.771	0.805	0.837	0.829	0.808	0.811	0.777	0.72	0.804	0.785	0.803	0.844	0.853	0.838	0.846	0.796	0.818	0.81	0.821	0.849	0.841	0.864	0.837	0.73	0.855	0.791	0.756	0.822	0.824	0.835	0.811	0.716	0.774	0.815
M26	0.75	0.798	0.756	0.752	0.765	0.742	0.709	0.754	0.794	0.813	0.819	0.816	0.822	0.817	0.759	0.766	0.791	0.826	0.823	0.79	0.792	0.779	0.717	0.805	0.785	0.809	0.834	0.842	0.833	0.83	0.787	0.828	0.812	0.836	0.854	0.856	0.866	0.85	0.766	0.845	0.799	0.76	0.833	0.827	0.862	0.837	0.728	0.775	0.811
M27	0.729	0.775	0.74	0.727	0.757	0.713	0.681	0.734	0.793	0.796	0.811	0.805	0.833	0.833	0.736	0.751	0.778	0.807	0.801	0.782	0.797	0.76	0.713	0.789	0.788	0.772	0.82	0.828	0.842	0.829	0.792	0.791	0.798	0.779	0.844	0.833	0.84	0.811	0.736	0.843	0.771	0.733	0.795	0.794	0.817	0.809	0.707	0.756	0.79
M28	0.768	0.82	0.778	0.771	0.798	0.753	0.715	0.778	0.805	0.801	0.836	0.817	0.842	0.834	0.782	0.783	0.799	0.821	0.816	0.807	0.802	0.777	0.727	0.825	0.802	0.794	0.819	0.852	0.848	0.833	0.825	0.834	0.817	0.798	0.863	0.866	0.853	0.833	0.761	0.859	0.775	0.787	0.818	0.827	0.825	0.842	0.751	0.799	0.835
M29	0.826	0.822	0.793	0.836	0.828	0.813	0.802	0.798	0.77	0.799	0.782	0.767	0.796	0.756	0.82	0.793	0.804	0.808	0.789	0.791	0.789	0.822	0.783	0.825	0.743	0.823	0.779	0.785	0.783	0.788	0.829	0.819	0.831	0.746	0.793	0.822	0.799	0.827	0.76	0.81	0.728	0.823	0.818	0.811	0.787	0.817	0.826	0.848	0.832
M30	0.817	0.848	0.811	0.825	0.845	0.817	0.778	0.807	0.754	0.784	0.786	0.796	0.818	0.802	0.825	0.798	0.77	0.802	0.782	0.789	0.782	0.824	0.779	0.84	0.769	0.796	0.795	0.809	0.799	0.817	0.835	0.852	0.807	0.77	0.827	0.856	0.846	0.85	0.81	0.83	0.747	0.823	0.798	0.832	0.82	0.844	0.804	0.844	0.858
M31	0.818	0.826	0.84	0.848	0.852	0.823	0.83	0.81	0.728	0.77	0.75	0.756	0.763	0.726	0.844	0.811	0.76	0.77	0.76	0.762	0.735	0.824	0.797	0.815	0.723	0.79	0.75	0.748	0.756	0.74	0.795	0.821	0.799	0.718	0.775	0.805	0.778	0.797	0.814	0.776	0.706	0.833	0.791	0.81	0.772	0.805	0.842	0.846	0.808
M32	0.82	0.824	0.806	0.836	0.828	0.799	0.775	0.748	0.793	0.819	0.793	0.781	0.78	0.746	0.833	0.819	0.825	0.795	0.795	0.794	0.774	0.807	0.76	0.814	0.737	0.82	0.791	0.785	0.787	0.763	0.787	0.836	0.85	0.716	0.791	0.793	0.777	0.79	0.818	0.808	0.713	0.797	0.81	0.817	0.749	0.778	0.801	0.802	0.838
M33	0.781	0.807	0.757	0.777	0.787	0.758	0.726	0.731	0.837	0.833	0.86	0.837	0.838	0.818	0.791	0.783	0.831	0.841	0.838	0.819	0.805	0.779	0.719	0.801	0.778	0.824	0.838	0.84	0.829	0.818	0.808	0.828	0.848	0.776	0.841	0.85	0.826	0.837	0.767	0.853	0.771	0.768	0.845	0.819	0.808	0.818	0.748	0.795	0.849
M34	0.778	0.807	0.751	0.774	0.786	0.777	0.721	0.743	0.839	0.825	0.853	0.851	0.838	0.841	0.794	0.789	0.817	0.852	0.837	0.83	0.812	0.771	0.717	0.805	0.771	0.832	0.857	0.85	0.834	0.823	0.794	0.836	0.838	0.806	0.864	0.846	0.841	0.848	0.763	0.855	0.771	0.782	0.85	0.849	0.817	0.828	0.748	0.803	0.83
M35	0.764	0.813	0.764	0.768	0.787	0.755	0.716	0.739	0.821	0.835	0.857	0.845	0.834	0.821	0.779	0.773	0.821	0.841	0.841	0.818	0.797	0.765	0.713	0.8	0.774	0.816	0.851	0.85	0.859	0.817	0.799	0.832	0.836	0.798	0.856	0.864	0.842	0.834	0.769	0.853	0.775	0.772	0.85	0.828	0.826	0.843	0.744	0.795	0.835
M36	0.737	0.791	0.742	0.744	0.774	0.74	0.707	0.713	0.79	0.789	0.809	0.818	0.806	0.8	0.764	0.734	0.774	0.82	0.803	0.794	0.772	0.739	0.694	0.764	0.756	0.797	0.833	0.824	0.845	0.795	0.756	0.801	0.796	0.782	0.829	0.823	0.818	0.806	0.764	0.821	0.766	0.749	0.806	0.801	0.823	0.811	0.726	0.768	0.765
M37	0.82	0.816	0.832	0.865	0.845	0.817	0.798	0.79	0.746	0.792	0.763	0.759	0.771	0.735	0.845	0.85	0.79	0.783	0.775	0.774	0.757	0.841	0.778	0.829	0.731	0.812	0.763	0.76	0.775	0.75	0.787	0.821	0.838	0.717	0.78	0.803	0.78	0.795	0.821	0.787	0.714	0.823	0.804	0.819	0.766	0.793	0.842	0.819	0.834
M38	0.844	0.829	0.836	0.878	0.855	0.837	0.813	0.802	0.762	0.806	0.77	0.767	0.765	0.739	0.856	0.834	0.799	0.811	0.786	0.785	0.775	0.844	0.784	0.829	0.737	0.836	0.778	0.774	0.767	0.766	0.801	0.836	0.839	0.726	0.793	0.813	0.788	0.818	0.825	0.795	0.711	0.832	0.818	0.832	0.775	0.802	0.861	0.841	0.841
M39	0.808	0.85	0.817	0.822	0.841	0.823	0.785	0.785	0.754	0.774	0.781	0.79	0.772	0.756	0.832	0.778	0.761	0.793	0.769	0.774	0.746	0.795	0.766	0.814	0.74	0.81	0.79	0.789	0.802	0.77	0.798	0.852	0.823	0.73	0.81	0.833	0.807	0.824	0.824	0.809	0.739	0.817	0.8	0.835	0.794	0.821	0.828	0.84	0.837
M40	0.845	0.834	0.868	0.885	0.868	0.848	0.834	0.809	0.764	0.783	0.776	0.768	0.751	0.719	0.867	0.818	0.798	0.786	0.779	0.778	0.754	0.834	0.775	0.823	0.709	0.819	0.77	0.775	0.772	0.739	0.78	0.837	0.848	0.7	0.768	0.789	0.755	0.775	0.832	0.782	0.684	0.845	0.805	0.808	0.746	0.781	0.869	0.854	0.818
M41	0.789	0.811	0.75	0.786	0.811	0.76	0.737	0.723	0.825	0.836	0.838	0.832	0.824	0.806	0.795	0.788	0.818	0.852	0.84	0.814	0.798	0.771	0.73	0.799	0.765	0.816	0.833	0.833	0.85	0.825	0.808	0.836	0.837	0.787	0.839	0.845	0.83	0.834	0.787	0.843	0.78	0.763	0.83	0.819	0.824	0.841	0.768	0.801	0.832
M42	0.832	0.826	0.801	0.838	0.828	0.81	0.767	0.779	0.816	0.823	0.813	0.811	0.813	0.798	0.837	0.838	0.822	0.829	0.825	0.824	0.812	0.841	0.771	0.85	0.775	0.841	0.814	0.822	0.808	0.805	0.801	0.847	0.856	0.777	0.821	0.841	0.836	0.848	0.805	0.84	0.755	0.81	0.838	0.848	0.796	0.805	0.805	0.826	0.865
M43	0.791	0.823	0.762	0.79	0.791	0.782	0.746	0.748	0.829	0.833	0.841	0.842	0.815	0.805	0.795	0.791	0.834	0.836	0.835	0.821	0.813	0.786	0.731	0.82	0.782	0.833	0.85	0.843	0.833	0.818	0.799	0.844	0.85	0.804	0.851	0.853	0.838	0.85	0.767	0.848	0.77	0.797	0.851	0.85	0.81	0.831	0.754	0.815	0.839
M44	0.773	0.828	0.779	0.786	0.81	0.757	0.744	0.766	0.817	0.817	0.831	0.812	0.813	0.797	0.798	0.793	0.819	0.833	0.821	0.83	0.817	0.784	0.736	0.819	0.777	0.821	0.826	0.832	0.834	0.802	0.819	0.85	0.84	0.786	0.853	0.849	0.834	0.833	0.781	0.832	0.761	0.8	0.852	0.829	0.82	0.84	0.768	0.813	0.825
M45	0.794	0.837	0.775	0.806	0.81	0.791	0.752	0.761	0.835	0.818	0.856	0.842	0.83	0.816	0.811	0.781	0.832	0.856	0.84	0.829	0.818	0.789	0.735	0.819	0.771	0.829	0.851	0.849	0.848	0.849	0.826	0.86	0.852	0.798	0.854	0.865	0.852	0.864	0.791	0.854	0.765	0.811	0.845	0.844	0.829	0.851	0.767	0.825	0.85
M46	0.789	0.818	0.775	0.793	0.803	0.796	0.765	0.752	0.77	0.802	0.817	0.833	0.821	0.801	0.783	0.771	0.797	0.818	0.817	0.79	0.79	0.789	0.747	0.796	0.756	0.802	0.821	0.821	0.816	0.844	0.838	0.84	0.83	0.783	0.84	0.85	0.837	0.866	0.806	0.836	0.756	0.782	0.811	0.824	0.821	0.853	0.779	0.819	0.838
M47	0.827	0.826	0.828	0.855	0.847	0.828	0.823	0.802	0.756	0.776	0.766	0.757	0.747	0.71	0.844	0.795	0.79	0.772	0.76	0.774	0.762	0.813	0.792	0.815	0.716	0.786	0.761	0.756	0.746	0.732	0.794	0.825	0.81	0.717	0.771	0.785	0.754	0.786	0.804	0.771	0.687	0.855	0.791	0.822	0.751	0.793	0.812	0.85	0.818
M48	0.815	0.814	0.787	0.832	0.848	0.823	0.811	0.736	0.786	0.792	0.784	0.785	0.757	0.743	0.838	0.778	0.783	0.803	0.79	0.791	0.751	0.785	0.752	0.797	0.719	0.806	0.783	0.775	0.775	0.738	0.766	0.828	0.816	0.726	0.786	0.803	0.766	0.799	0.814	0.783	0.701	0.789	0.797	0.807	0.758	0.785	0.814	0.813	0.822
M49	0.796	0.834	0.785	0.799	0.803	0.78	0.73	0.748	0.836	0.829	0.856	0.844	0.815	0.81	0.814	0.798	0.819	0.833	0.823	0.819	0.788	0.775	0.731	0.818	0.768	0.819	0.836	0.834	0.821	0.799	0.787	0.846	0.838	0.781	0.82	0.828	0.811	0.819	0.782	0.845	0.747	0.802	0.852	0.838	0.783	0.803	0.762	0.809	0.847
M50	0.791	0.783	0.81	0.819	0.801	0.78	0.759	0.771	0.789	0.806	0.787	0.782	0.751	0.726	0.833	0.814	0.803	0.794	0.778	0.783	0.756	0.809	0.727	0.806	0.714	0.825	0.777	0.771	0.759	0.715	0.742	0.826	0.821	0.704	0.763	0.772	0.764	0.756	0.781	0.77	0.696	0.793	0.815	0.807	0.734	0.754	0.819	0.795	0.781
M51	0.823	0.84	0.787	0.826	0.833	0.797	0.771	0.764	0.829	0.834	0.835	0.823	0.797	0.783	0.84	0.818	0.83	0.833	0.829	0.822	0.792	0.798	0.751	0.831	0.763	0.826	0.83	0.817	0.805	0.782	0.798	0.853	0.849	0.762	0.822	0.83	0.794	0.809	0.799	0.827	0.735	0.815	0.838	0.861	0.792	0.82	0.789	0.83	0.868
M52	0.846	0.838	0.847	0.866	0.84	0.825	0.803	0.802	0.795	0.809	0.807	0.786	0.766	0.727	0.872	0.836	0.821	0.809	0.799	0.815	0.773	0.821	0.772	0.841	0.735	0.842	0.793	0.788	0.767	0.742	0.774	0.85	0.857	0.725	0.787	0.789	0.779	0.797	0.81	0.792	0.695	0.856	0.822	0.833	0.748	0.776	0.846	0.848	0.824
[truncated: 43 more columns]
